# Supplementary material for: Giraffe: A tool for comprehensive processing and visualization of multiple long-read sequencing data
Source: Comput Struct Biotechnol J. 2024 Aug 9;23:3241–6. doi: 10.1016/j.csbj.2024.08.003 (PMC11393587; doi:10.1016/j.csbj.2024.08.003)
Supplement: Supplementary file 2 — Supplementary material. [file mmc2.xlsx]

## Sheet: Table S1
Table S1. The detailed estimated information for demo datasets.
ReadID	Accuracy	Error	Q_value	Length	GC_content	Group
@9154e0a0-bb1d-413e-9d6f-f12e92c29293	0.9348	0.0652	11.8569	316	0.5032	R1041
@fa8f2a80-ca1c-43af-9bfb-de68d020107a	0.9484	0.0516	12.8775	9621	0.4978	R1041
@974e00c4-e0b4-44fe-a5c0-af28cb076b82	0.973	0.027	15.6819	424	0.3844	R1041
@feffdc35-5e56-5643-b54b-42ae1ff0de69	0.9534	0.0466	13.3167	16320	0.4733	R1041
@35e3622a-552c-454f-b08d-89624647ad58	0.9354	0.0646	11.8976	306	0.5458	R1041
@570fd348-a78b-59cf-917c-bbc11fc6331d	0.9369	0.0631	12.0023	2040	0.5824	R1041
@0a865766-ead2-4961-a1c2-b6801a42f129	0.9394	0.0606	12.1771	482	0.5166	R1041
@54fdbd61-dea4-4f2b-ab00-a529cfe54194	0.9797	0.0203	16.9178	288	0.5694	R1041
@31094aae-0444-5ca0-9f16-46e4d41ed0b0	0.9615	0.0385	14.145	7430	0.4974	R1041
@7a414cef-3145-43bf-97c3-425f75be27b7	0.9612	0.0388	14.1132	351	0.5128	R1041
@93a04e5a-f52a-45b7-8dfd-d4542e6a711a	0.9537	0.0463	13.3468	382	0.3429	R1041
@1519f976-c5e5-496f-9366-4e140574873e	0.9026	0.0974	10.1128	288	0.4896	R1041
@dab0b5d8-fa18-462e-b484-0b6206cfa8c0	0.9711	0.0289	15.3954	456	0.4649	R1041
@02bc2de0-34fa-4731-a52a-c2410f489413	0.9098	0.0902	10.4488	3183	0.5269	R1041
@26dfc49b-c38c-502f-958b-ab67b8621da9	0.9384	0.0616	12.1062	5918	0.4733	R1041
@ad643674-31e0-46dd-994c-c1068bb720af	0.9378	0.0622	12.0639	425	0.5318	R1041
@95912b93-a934-4317-8dca-c67d87ce55fc	0.9425	0.0575	12.4015	13861	0.4947	R1041
@4c308626-f8eb-569c-8607-4217c8a4eb6e	0.9499	0.0501	13.0045	10876	0.6614	R1041
@e0f92111-aaf9-43a9-81b7-df6238835745	0.969	0.031	15.0887	8020	0.5289	R1041
@7c3f5ded-b526-4f80-b587-a28c0502694f	0.9223	0.0777	11.0981	344	0.5436	R1041
@8a28509d-8333-4234-b83e-76bfd1b68362	0.9654	0.0346	14.6152	336	0.5685	R1041
@d9fa21ee-643d-4059-9801-cb7ee38e35b3	0.9318	0.0682	11.6602	389	0.5244	R1041
@37ce576e-e55f-46fb-be9c-952d3151875e	0.9495	0.0505	12.9681	371	0.5175	R1041
@85d7da77-5786-4e2a-8862-b1c686bc34b9	0.9574	0.0426	13.7056	360	0.525	R1041
@aa85c4e0-5368-4b2a-bab2-06ec1e9d0497	0.978	0.022	16.5767	315	0.5302	R1041
@2ce97055-64fa-4362-bf77-e599e7849535	0.9679	0.0321	14.9376	6395	0.5095	R1041
@224cd320-0866-5235-a260-4e7ddb8f2c11	0.9371	0.0629	12.0101	1999	0.5458	R1041
@6db3701d-1f3c-496f-b441-6fa600dc4980	0.9272	0.0728	11.3757	373	0.4799	R1041
@a44ae008-90c9-4fa1-af0c-b979980feb22	0.9484	0.0516	12.8738	310	0.5323	R1041
@075448c1-02a6-4038-9a6b-78a2a0b3cf54	0.9471	0.0529	12.7648	272	0.4412	R1041
@c1de4a65-64b3-4236-9f2d-c6067ed0f93c	0.9822	0.0178	17.5068	388	0.5438	R1041
@f9f4acfe-d9e4-4dd7-8938-ad7d3807fdcd	0.968	0.032	14.9423	415	0.5108	R1041
@c651f12a-47ca-4386-87df-c0a85ac960b7	0.9331	0.0669	11.7481	365	0.5342	R1041
@5c5e9c9e-000d-4ff2-b19e-769a1cf2bad0	0.9142	0.0858	10.6632	357	0.5294	R1041
@d5c3c22c-f515-4fa3-a08c-374371efddab	0.9906	0.0094	20.2568	335	0.5522	R1041
@dc48e2b1-2274-4ff1-b4ee-d38d6967ef6d	0.9764	0.0236	16.2711	353	0.5014	R1041
@67dfe14f-7dbb-4279-aad8-7bdd977da545	0.9786	0.0214	16.6943	354	0.5876	R1041
@1dc8aa3e-2a7f-4f3b-9b4b-906b19b3100f	0.913	0.087	10.6041	4898	0.5378	R1041
@de9116c5-3a29-43ad-b70d-419cca2a5b9e	0.9461	0.0539	12.6843	380	0.5421	R1041
@b465296f-f173-4c8e-a6d6-8cf67a64a643	0.944	0.056	12.5211	515	0.5087	R1041
@15f9aab1-eb0b-459d-b4e6-a4617b8ca7bf	0.9541	0.0459	13.3807	437	0.46	R1041
@597185a0-fa65-43f7-9d57-3347ccd17773	0.9645	0.0355	14.5018	292	0.5205	R1041
@56762088-f0e6-4f90-a1f1-59637d2782b7	0.947	0.053	12.7561	404	0.5322	R1041
@b71ba873-76a8-4335-a2b6-c1a4b8e9ecd2_1	0.9508	0.0492	13.0841	6396	0.4556	R1041
@3e114790-99e0-571c-a1ac-4203e34a6e27	0.912	0.088	10.5536	3907	0.5406	R1041
@ef8c4cf4-a258-5041-b5f2-4dc6f16c358e	0.9447	0.0553	12.5731	2453	0.5112	R1041
@3fb22643-8fc6-4c75-acbd-4e3b0fda9601	0.9373	0.0627	12.0275	412	0.5607	R1041
@cf4c360c-d7d0-4fad-bb1f-ca7487aca0fb	0.9279	0.0721	11.4201	303	0.495	R1041
@f54edb29-2e48-4908-abcb-791afee5cb97	0.9824	0.0176	17.5373	295	0.5424	R1041
@9c13e5a4-ae55-42b3-9316-0d560d7ee0c0	0.9727	0.0273	15.636	406	0.399	R1041
@83028578-b49a-4130-a802-af97ee82909c	0.9755	0.0245	16.1013	3012	0.5438	R1041
@5900cdba-dc05-4d8e-b222-4b398719a03e	0.9819	0.0181	17.4178	324	0.5062	R1041
@c89b76b1-9e45-52b3-884f-24f7dd45aed8	0.9531	0.0469	13.2915	5968	0.5288	R1041
@5fe0249a-868e-4d20-8211-26c28aa84cf3	0.924	0.076	11.1934	262	0.5305	R1041
@eb063ce2-c862-4c4d-8229-bd0a5239a2d0	0.9879	0.0121	19.1632	4831	0.4455	R1041
@b7ee969d-4154-447a-9603-7eb2d1705668	0.9797	0.0203	16.9213	24282	0.5136	R1041
@013ad6c0-8f17-4cf1-b914-080e662e2a68	0.9799	0.0201	16.9756	361	0.4266	R1041
@9ac634f3-e090-4b51-8d87-ec8d0d5bbfea	0.9833	0.0167	17.7634	366	0.3115	R1041
@b361215c-57a5-4d41-a8a2-e97b0d0d9bb6	0.965	0.035	14.5598	303	0.5083	R1041
@9b8757b0-a59b-40fa-bcbd-96b810f26ddc	0.9915	0.0085	20.696	1098	0.5128	R1041
@d6e7849a-ebec-4614-9500-c983c3b2675f	0.9714	0.0286	15.4433	327	0.4404	R1041
@2ce2725b-0989-4325-b2cd-cff25f5db6c9	0.9949	0.0051	22.8904	336	0.5565	R1041
@e2ef99f0-bb89-4ff3-8e0c-30d1bc68a7a1	0.9881	0.0119	19.257	372	0.5699	R1041
@818ed930-cd44-4f81-9ac7-28a5857ce1aa	0.9708	0.0292	15.3531	442	0.5113	R1041
@f2f88319-f6ef-4b6d-a79e-17075e971193	0.9848	0.0152	18.1699	351	0.3989	R1041
@82611a42-a560-4dda-8b60-a1b8787b8420	0.9868	0.0132	18.8025	380	0.5605	R1041
@434e3838-afc5-458c-8159-e8c7edf4189d	0.9825	0.0175	17.5799	466	0.5472	R1041
@92126e1e-05a6-4e66-b0a8-d80eb4387d66	0.9806	0.0194	17.1213	397	0.5416	R1041
@fa86f35f-edba-4602-90aa-19f548fdcdbe	0.995	0.005	23.0256	416	0.5288	R1041
@87bb458a-55e1-4824-aabb-a094a83fd176	0.9777	0.0223	16.5168	373	0.3861	R1041
@60212eb5-6649-4d25-b180-522fe78b3905	0.9786	0.0214	16.7009	399	0.6541	R1041
@36292a39-dd2e-4666-b1ec-56a2fb28d80a	0.9743	0.0257	15.9059	426	0.4577	R1041
@2b6464b1-2da1-4a8e-9d5b-d4773deb5b1e	0.9912	0.0088	20.5649	373	0.4799	R1041
@956999b5-b1a5-453a-9611-9fb8cda09b7a	0.9922	0.0078	21.0582	446	0.5336	R1041
@5e10d5e3-a80c-480c-bb09-bbde515a4e4a	0.9839	0.0161	17.9282	232	0.431	R1041
@b0b2661d-9969-401c-b0a3-d70d19dc9f75	0.9682	0.0318	14.9777	336	0.6042	R1041
@432883b5-6ed6-479b-9a30-edafb9313a25	0.9904	0.0096	20.1704	363	0.416	R1041
@77da1c8f-0d2e-4827-8326-2cc236f521f8	0.9417	0.0583	12.3469	400	0.525	R1041
@271c6488-e713-4b29-9afb-5e877c4b7306	0.9901	0.0099	20.0509	402	0.5348	R1041
@33f9a292-0d5b-4466-98b3-cafe50c66930	0.9745	0.0255	15.9362	471	0.5265	R1041
@7420cca9-0880-43bf-ac11-dcba4b5bf231	0.9869	0.0131	18.8254	334	0.4641	R1041
@91bb12bf-a7e0-4348-bb93-893e0ad94f0e	0.996	0.004	23.9827	740	0.4473	R1041
@85e0bccc-f418-437e-a6d6-cbfe6d46bbb1	0.9849	0.0151	18.2032	424	0.5307	R1041
@515b44e4-a27c-483d-bb6f-614117f5e2b0	0.9838	0.0162	17.8957	361	0.5291	R1041
@70a99053-ba9b-4591-bf3b-3d895821888b	0.9743	0.0257	15.9043	555	0.5459	R1041
@826e3762-1152-430b-b0b1-d5b06943b80a	0.9735	0.0265	15.7709	407	0.5504	R1041
@0a4bef3e-eaf1-40ba-97ce-6357a91f2263	0.9694	0.0306	15.1452	384	0.5495	R1041
@e701bc50-13e4-4d61-8012-562d36bc8cc3	0.9664	0.0336	14.7307	401	0.5661	R1041
@b2d2cbda-9e65-4cdf-a38c-124bbaf1d7da	0.9909	0.0091	20.4233	417	0.5036	R1041
@c0d234c5-efa8-407f-9400-66dfa9d3803c	0.992	0.008	20.9578	5113	0.512	R1041
@dd09293b-2817-490c-b041-d947086bd97e	0.9837	0.0163	17.8909	303	0.5611	R1041
@95135e35-20e4-4368-9e6e-8ac0ba16313a	0.9816	0.0184	17.352	301	0.485	R1041
@2cf9cbff-f747-4794-8cc3-787c6c149954	0.9683	0.0317	14.9948	201	0.5323	R1041
@9c1122a7-5e8d-4fc4-9c14-eed223e0072e	0.9862	0.0138	18.5977	15533	0.4978	R1041
@037a5d55-723a-446c-b993-aeac8dc3c686	0.9908	0.0092	20.36	487	0.5503	R1041
@cb57a760-6a94-5c15-a6ac-4a9e33fa3e28	0.9387	0.0613	12.127	855	0.5053	R1041
@6b3de2ff-fb9f-4ca6-bd84-05d7c16aa533	0.9781	0.0219	16.5935	7849	0.4581	R1041
@dc9f4a68-599f-4501-9a66-df6efc2e446b	0.9676	0.0324	14.8919	408	0.4436	R1041
@8fd53cdb-58b3-5ad4-9c5d-089b151f6cda	0.9556	0.0444	13.5278	9286	0.5333	R1041
@7b9ef290-0d93-4f1b-961a-878d6f1ed44b	0.9847	0.0153	18.1537	13588	0.4958	R1041
@f60274f4-e1ad-4822-aa8f-81b4a0a10838	0.9728	0.0272	15.6528	318	0.4591	R1041
@a7ebc930-83e3-4b1b-be83-cacbfbaf3e5d	0.9597	0.0403	13.9473	429	0.5175	R1041
@97828ebc-6ce4-4ce2-875a-9b1045c68471	0.99	0.01	20.0197	366	0.4781	R1041
@4ef78d81-1ef1-4407-845f-392a009a54f9	0.9853	0.0147	18.3137	260	0.5577	R1041
@25f9a184-3844-43bb-9aef-95b1d5d00f63	0.969	0.031	15.0817	237	0.4768	R1041
@d492eddf-bdcb-4b05-9832-396f883f60cd	0.9878	0.0122	19.1483	470	0.5277	R1041
@05325001-10f2-459a-9496-31073bd0006d	0.9798	0.0202	16.9386	12538	0.4572	R1041
@eae9f106-6246-42e6-843d-e7a285a52c48	0.9617	0.0383	14.1675	225	0.4489	R1041
@a33804c6-323f-4842-aab9-6a383c951f28	0.9899	0.0101	19.9638	319	0.5078	R1041
@225a11d1-2485-4c66-8d70-c532d89018f6	0.9858	0.0142	18.4686	1005	0.3343	R1041
@453b1dd2-8ac2-45f4-b8c1-63123bb2f5fc	0.9814	0.0186	17.3072	295	0.6169	R1041
@13c57b7f-0aee-4387-a5cd-e90c6e11b898	0.9765	0.0235	16.2878	3223	0.4378	R1041
@f53422ec-4c0b-42fa-8a3b-3249ae8a3b9a	0.9764	0.0236	16.2706	476	0.5588	R1041
@77a22292-9690-4511-a7eb-87511e9d2a37	0.9764	0.0236	16.2694	308	0.5325	R1041
@3a562da5-676b-4535-8508-28c04b3e043c	0.9444	0.0556	12.5455	428	0.5304	R1041
@8087dba9-50fe-5093-af94-9546b257a02a	0.974	0.026	15.8429	6162	0.4731	R1041
@171942e8-fcf0-569e-8939-ca8cd0a87768	0.9912	0.0088	20.5718	242	0.5455	R1041
@f1071aae-162f-4941-9f37-f04cb8541659	0.9767	0.0233	16.3305	10580	0.5149	R1041
@faaf57a9-96d7-48e4-8bc9-24b344625486	0.9713	0.0287	15.4245	3818	0.4102	R1041
@5746f28e-af15-4629-a390-b0bdad2c587a	0.9778	0.0222	16.5415	1124	0.4893	R1041
@8f5ab6d8-0490-464d-91c0-54ab2a1e3982	0.9987	0.0013	28.9345	369	0.6233	R1041
@b1319d8b-d820-4ea7-af78-da0e3407d0f6	0.9627	0.0373	14.2855	362	0.4613	R1041
@fb98e870-3184-4568-8633-5c2875f3449d	0.9727	0.0273	15.6355	330	0.5394	R1041
@72c822ce-c720-4d51-8ce1-c9ff554e5bc5	0.9979	0.0021	26.7884	337	0.3561	R1041
@d922600a-0e49-4ad0-911e-8fd74f0a98bf	0.9796	0.0204	16.9102	350	0.5514	R1041
@191f91b2-558d-4fd3-af20-bb9aed864080	0.9887	0.0113	19.4573	422	0.5261	R1041
@06fd682c-6774-4a5b-a012-cf7fdd25785a	0.9645	0.0355	14.4999	490	0.549	R1041
@2e27fb87-a078-4218-a441-86085bdc7afe	0.9643	0.0357	14.4787	348	0.4856	R1041
@69f06704-30a8-4e9d-b095-71a73518d54a	0.9842	0.0158	18.0168	389	0.5527	R1041
@d4b2b4f0-f0f8-4e23-b348-61e9cca6aae1	0.9901	0.0099	20.0492	408	0.5049	R1041
@084ab81e-a234-48bf-809e-d5df261e68af	0.9829	0.0171	17.6621	423	0.3333	R1041
@9c13f18d-4c26-4f4a-a64b-5c4005ed9d22	0.9652	0.0348	14.583	331	0.5227	R1041
@ffe366ad-a706-4b1a-8c2d-ba061d832a1c	0.9783	0.0217	16.6278	388	0.6005	R1041
@e44aea80-27ae-4389-904e-a1d99aa314da	0.9795	0.0205	16.8893	366	0.5109	R1041
@759f80ac-5feb-48b2-80ec-06450d92c749	0.9842	0.0158	18.0058	343	0.5277	R1041
@7a265bd4-f0ad-418d-af99-d9c87f028b4f	0.9811	0.0189	17.2418	5482	0.5153	R1041
@150c9d0a-9f4a-4056-a64b-d3d7b8f0522a	0.9651	0.0349	14.5696	346	0.3468	R1041
@b8207bdd-e445-4d23-a373-c4781ac913b3	0.972	0.028	15.5263	318	0.5157	R1041
@fcc14a41-c4b7-44e7-b949-06beb4901c8c	0.9806	0.0194	17.1109	378	0.5503	R1041
@afc343c1-6c8d-4615-bcbf-2f968b1ad153	0.9803	0.0197	17.0542	235	0.4766	R1041
@300524d8-c859-4002-b641-10b7dbd6062d	0.984	0.016	17.9518	374	0.4652	R1041
@88338997-226d-4f59-9228-2134a7d13d05	0.9768	0.0232	16.3431	17910	0.5087	R1041
@3b10ada1-86e7-47e3-b4e1-0d96fb26127a	0.9545	0.0455	13.4183	458	0.5066	R1041
@1d428b64-6452-4d99-994d-930a673dd4db	0.9861	0.0139	18.5575	395	0.5241	R1041
@b1fe8e9b-a9e7-4a56-b8fb-e92037c8214b	0.9351	0.0649	11.8808	330	0.4697	R1041
@8e32e1da-edd9-4ab6-956b-7230561abebc	0.9845	0.0155	18.0974	431	0.3828	R1041
@7cbf9a0e-65fa-4439-ac2f-d5d854a6a76f	0.988	0.012	19.2195	242	0.5248	R1041
@6bf5f7f4-1799-4582-ac0e-a2f24d5921bd	0.9833	0.0167	17.7741	268	0.5112	R1041
@6e68b511-2d85-4aa0-a89c-76f16fbee29c	0.9661	0.0339	14.6998	2634	0.5232	R1041
@905d6e4b-fceb-444a-8882-ff81551dd754	0.9924	0.0076	21.2162	420	0.45	R1041
@a387a818-1288-41fb-b2df-f99f169214ed	0.9842	0.0158	18.0074	487	0.5441	R1041
@24d8eb0e-6bb2-4a3d-b53a-d8e9c882913c	0.9947	0.0053	22.7825	355	0.4394	R1041
@525c0d17-a971-452c-ba35-15e7d46fb7e1	0.9962	0.0038	24.2209	467	0.561	R1041
@020c4cdc-c760-486a-ad1d-f4db2ef74156	0.9841	0.0159	17.9805	345	0.5217	R1041
@68787f55-6725-4162-9482-ac2b09ce3918	0.995	0.005	23.0131	284	0.493	R1041
@3e6396c4-c52a-474c-9ec7-fc62271444bf	0.9866	0.0134	18.7131	471	0.4692	R1041
@dc5b67fb-d171-4163-9c99-05bcb29bea56	0.9748	0.0252	15.9808	504	0.4524	R1041
@dce5e56b-6d23-4a15-b646-036359192909	0.9786	0.0214	16.6912	286	0.507	R1041
@d4dd5f6a-68e9-49ca-ae76-4c2a21f925b8	0.9717	0.0283	15.4753	331	0.3746	R1041
@3cfa7475-658d-4d2c-8162-d28f2b1af2b4	0.9734	0.0266	15.7464	415	0.547	R1041
@0d76db08-b3e4-412c-8f66-55120ae90946	0.9845	0.0155	18.0996	360	0.5083	R1041
@fdb6e694-ec6c-462e-8f90-48bec136730e	0.9895	0.0105	19.8021	441	0.5057	R1041
@7084811e-f64d-4f28-943c-4b29a5f43744	0.9628	0.0372	14.2972	363	0.4077	R1041
@7f55edc3-01fc-4412-bfa7-a18a56e8ef05	0.9723	0.0277	15.5694	402	0.4328	R1041
@0de2b736-1064-4cf9-952f-89a397b43510	0.9537	0.0463	13.3464	302	0.5662	R1041
@a68a6919-3c18-4672-a061-9c19febec304	0.9757	0.0243	16.1442	408	0.5392	R1041
@fe61fda1-0e66-4b50-9d4f-6b94856cbd91	0.9744	0.0256	15.913	389	0.5424	R1041
@08353c52-9d73-490f-beaf-ef4e2fa3281e	0.9912	0.0088	20.5784	373	0.5282	R1041
@6c7fba61-495b-462b-ba7b-316f2c617c02	0.9901	0.0099	20.0308	342	0.5263	R1041
@a4c8c144-75eb-4633-ab85-26550593e1a1	0.9763	0.0237	16.258	381	0.4488	R1041
@7c0ad2b9-8190-47a7-929c-a8592d89f65f	0.9616	0.0384	14.1577	402	0.4751	R1041
@bf25e31a-17ad-4cb5-8773-7fec8ddf1007	0.974	0.026	15.8569	389	0.4293	R1041
@24d45c47-12e7-446e-8ba4-6f6e81a46b7c	0.9768	0.0232	16.3361	441	0.3197	R1041
@b696dec2-d222-4acb-9fb3-5bca112e0c10	0.9881	0.0119	19.2388	378	0.4868	R1041
@9314d85f-2aff-4411-a3a9-ae3bc983c025	0.9766	0.0234	16.3145	362	0.4972	R1041
@db82fef3-d7f7-4849-9dff-13cbe8e80d5a	0.9913	0.0087	20.5922	335	0.5343	R1041
@1f9d01f9-f3a9-4464-8b98-62b3dcb90f1e	0.9795	0.0205	16.8753	344	0.5058	R1041
@dce43a9e-ddb5-4331-93af-068dc9fddf9c	0.9817	0.0183	17.3666	506	0.5771	R1041
@c11a593b-df61-40af-b780-3c4974cc69cb	0.9811	0.0189	17.2278	388	0.5387	R1041
@3580e639-e848-4172-b99d-7fb05850bc14	0.9809	0.0191	17.1902	421	0.4893	R1041
@c74e0fb5-d0cd-4fbc-86fe-67c8d0edcc89	0.9803	0.0197	17.0546	11283	0.5137	R1041
@dc815255-c93f-4118-990e-184f2126b748	0.9884	0.0116	19.3448	5803	0.4949	R1041
@45764eb4-8010-4338-9bcb-26e2d3f92c5e	0.979	0.021	16.7683	371	0.4987	R1041
@95394260-bafc-4faf-a6a4-1f3f0b194f88	0.9857	0.0143	18.4584	403	0.4814	R1041
@b3d38551-1bda-49f5-b52a-ebf1ea37a04b	0.973	0.027	15.6787	390	0.5564	R1041
@28647c8c-0cf3-4d83-8202-5b1018d6b83c	0.9587	0.0413	13.8371	6381	0.5082	R1041
@89bb8247-eccb-4fc3-8df9-abbeadd04877	0.9902	0.0098	20.0712	312	0.5288	R1041
@4a554f2a-dee1-4c02-80c9-3c3ceb053568	0.9756	0.0244	16.1191	527	0.4573	R1041
@1558bf65-40fc-4af7-96d5-2f3f0e02a659	0.9884	0.0116	19.3568	364	0.5714	R1041
@9a2b2916-37e4-4107-8afa-0f602515b8f7	0.9872	0.0128	18.9244	378	0.5635	R1041
@f7535f0d-b5e4-479b-b822-5c4d460ea8b2	0.9941	0.0059	22.302	378	0.5317	R1041
@c2422de5-5cde-4bac-b2a8-f1a2baf7563f	0.9703	0.0297	15.2693	6119	0.5256	R1041
@095ea296-5f01-47ff-b760-340daeb7b680	0.9818	0.0182	17.3947	282	0.4752	R1041
@5ed78192-8c05-4af0-ad19-f935ee63a71e	0.9849	0.0151	18.2175	397	0.403	R1041
@74d56f0f-12f1-4e31-8d57-2f685a82876d	0.9765	0.0235	16.2934	5928	0.5953	R1041
@5bd56fbe-3830-4491-90ae-5a35b86c6d65	0.9661	0.0339	14.704	434	0.5323	R1041
@8d6d35bb-b847-4910-b2ab-627ecd9f3700	0.9819	0.0181	17.4164	376	0.4335	R1041
@9a33f090-d6db-4772-8c20-1fb2c5e415d0	0.9691	0.0309	15.1026	340	0.4618	R1041
@973de307-fe23-47d0-8326-0007ad0c333b	0.9287	0.0713	11.4711	328	0.564	R1041
@aa0fd127-3567-4891-ad06-e7c485c2fd88	0.9736	0.0264	15.7786	304	0.4342	R1041
@e659e144-240d-4834-a774-1c13c73b77d4	0.9811	0.0189	17.2298	424	0.5024	R1041
@aa92e578-ae00-47e8-809f-fd12f605c4b5	0.9873	0.0127	18.9789	7659	0.516	R1041
@f9fe11ad-812a-40a5-8b0f-a23c3f1208ef	0.9561	0.0439	13.578	321	0.5202	R1041
@3a1e77d7-05ea-46b5-bbe4-e3bfc2452931	0.9792	0.0208	16.8168	1724	0.5081	R1041
@f1915a59-fafe-43c5-a4fb-629dce7af1c9	0.989	0.011	19.5736	852	0.507	R1041
@9c591b47-b602-4390-bf72-6a9c65d16e86	0.9762	0.0238	16.2389	574	0.5366	R1041
@e23799fd-3277-4b15-947c-9cda3ac8e054	0.9895	0.0105	19.7768	356	0.4747	R1041
@569c4aa6-92a3-4bab-a700-5c552872f142	0.9909	0.0091	20.402	535	0.6168	R1041
@10b14ca1-8509-4dcc-94ba-691f54237bd6	0.9778	0.0222	16.5419	367	0.5341	R1041
@d888ff7c-f463-490c-96c4-f6e45e5c7112	0.9967	0.0033	24.775	401	0.5611	R1041
@2ee9af21-b26d-4751-83d2-73629473100f	0.9756	0.0244	16.132	1125	0.5351	R1041
@5f0ad9ae-f408-4504-829e-c5903f683315	0.9837	0.0163	17.8763	304	0.4507	R1041
@dff3c5f9-8ac0-4dae-b1dc-d3b21c401c6e	0.9581	0.0419	13.7769	423	0.4137	R1041
@968e1937-c7a0-460d-acf4-8982a92c7042	0.9809	0.0191	17.1868	630	0.527	R1041
@716b5fcb-14de-4e59-ba4d-992a05cd9909	0.9906	0.0094	20.2491	417	0.3549	R1041
@9d3e3dee-6c4d-493d-bb01-d49bd0e971fd	0.967	0.033	14.8103	341	0.5455	R1041
@0eb839d5-e43f-4683-a4a8-15fae11ff14e	0.9978	0.0022	26.6724	356	0.309	R1041
@f802969b-b920-4803-a0aa-2c26084ddac5_1	0.9779	0.0221	16.5651	4112	0.4781	R1041
@b8991252-07ec-4e70-9861-691087667be0	0.9725	0.0275	15.6089	398	0.5025	R1041
@d02cdf37-aee2-4950-b41b-14419ced6c86	0.9864	0.0136	18.6745	402	0.51	R1041
@703c1625-6107-4818-9718-ceeb54dd99d1	0.9765	0.0235	16.2957	293	0.4061	R1041
@b8a068d9-6643-4a7c-8976-7f5892b65941	0.9867	0.0133	18.7545	370	0.4973	R1041
@54664ef0-d16e-461a-a4a3-f9d39409f59e	0.9834	0.0166	17.8015	304	0.5263	R1041
@614f655e-4e75-4c8b-a3f5-debb860fa0aa	0.9702	0.0298	15.2642	322	0.5373	R1041
@70e55740-5380-4bca-9b55-2debb9e05dc7	0.9892	0.0108	19.6734	3796	0.4818	R1041
@329a4b8a-6ec8-4202-b78c-ee29acdc60ce	0.9892	0.0108	19.6478	373	0.5228	R1041
@ba1d6edd-b58c-41b5-a9e5-3b910bbdd6cf	0.9959	0.0041	23.8895	404	0.5	R1041
@a1f017f5-ed2e-4238-be0b-041a629bd171	0.9717	0.0283	15.4884	10756	0.5184	R1041
@6fd5fe26-0c2a-46a4-a084-fbe38bc60f2e	0.9831	0.0169	17.7111	423	0.5083	R1041
@6b7e6d90-0e70-48ce-9233-73eea2f68740	0.9927	0.0073	21.3721	4007	0.5278	R1041
@8d7b4cab-c438-4039-9995-8b0a4861b609	0.9892	0.0108	19.6705	412	0.3083	R1041
@0db12bcd-7655-450e-89b4-99a31c1cbb8d	0.9868	0.0132	18.7977	406	0.436	R1041
@aa8c6c97-5011-48c8-8f20-f231c131912f	0.9712	0.0288	15.4076	433	0.5473	R1041
@b7f3c742-9508-4b6d-8d08-2846a9e15769	0.9917	0.0083	20.8307	422	0.4336	R1041
@89649ff6-419d-4fc4-9a92-71027a71167e	0.9765	0.0235	16.292	366	0.4836	R1041
@c07151d1-473f-48a8-84de-c903527eb907	0.9223	0.0777	11.0956	340	0.3471	R1041
@c0d696c1-c8ab-4f5f-a2ab-681cb9817e8c	0.9705	0.0295	15.3078	12899	0.5456	R1041
@4ced421a-3057-45a4-b9f8-3d80c5d0fff2	0.9869	0.0131	18.8125	1990	0.5372	R1041
@ac24ba67-4f97-493f-94f5-cc1a3fbe0543	0.9825	0.0175	17.5581	416	0.4736	R1041
@fcded59f-cb0e-41d4-888d-4ad71dd652a0	0.9788	0.0212	16.7338	383	0.4726	R1041
@6b531343-9eb8-478e-ba78-f6e4fad45216	0.9861	0.0139	18.5689	417	0.494	R1041
@d9ac2e78-2d08-45e8-aa55-c3b8b4dd622a	0.9856	0.0144	18.4085	406	0.4631	R1041
@cfa2c90c-74f5-4cf5-b7bc-7b5c76eac901	0.984	0.016	17.9521	525	0.4514	R1041
@58d57480-59d7-4ec3-a35f-f0d19fa64d11	0.9665	0.0335	14.7505	396	0.4798	R1041
@8bd60a4c-4525-490c-83c5-dea9108a0470	0.9716	0.0284	15.4711	489	0.4826	R1041
@bb64be6b-e5f8-45a7-9243-7edc8c1bc615	0.9545	0.0455	13.4233	432	0.4583	R1041
@78066554-5bc2-4c90-a32a-cf522bf62b29	0.9851	0.0149	18.267	7291	0.491	R1041
@ce323207-b095-45d5-8b76-2c61934cc7d6	0.956	0.044	13.5669	5867	0.4866	R1041
@4107409a-8764-4b7c-a6d6-19c421d7defa	0.9943	0.0057	22.4043	432	0.5347	R1041
@bb3fa85b-3b67-4b40-9cd8-2bba17f4f174	0.9964	0.0036	24.4185	285	0.4456	R1041
@d46e7e2a-9ac3-427c-8d9d-0e351035d06d	0.9836	0.0164	17.8461	318	0.5314	R1041
@706e15d4-55ff-4276-9b66-1074b25fc0a8	0.9903	0.0097	20.1183	476	0.5042	R1041
@d1800d27-624f-4e2e-890c-3bd692ae67d6	0.9881	0.0119	19.2581	347	0.5648	R1041
@69b2ac70-ab40-4ecb-8924-58200230c1e7	0.9205	0.0795	10.9955	352	0.571	R1041
@a0accdc9-7079-465e-a69a-9769d0ed1156	0.9593	0.0407	13.9067	536	0.4086	R1041
@ffc04d0c-4e7e-4d50-b899-63a079ae45d0	0.961	0.039	14.0918	408	0.4265	R1041
@73d91341-e25d-48ac-af60-8eaea6bcc08a	0.9842	0.0158	18.0228	423	0.5319	R1041
@c9888eb6-a007-45ba-bba0-1688b2b93c32	0.9872	0.0128	18.9301	508	0.5413	R1041
@2df9eb6f-2ac4-4ee5-9830-48ab089a6683	0.9757	0.0243	16.1471	371	0.5445	R1041
@03213a81-fa3e-4134-969c-ab6930cb6c78	0.9111	0.0889	10.5104	370	0.4243	R1041
@f1304e2f-6e8e-4e06-995c-d0b9b813fb17	0.925	0.075	11.2489	5900	0.4732	R1041
@5a085b48-a469-4fc0-96bd-dc8a9b8262d3	0.9334	0.0666	11.7657	298	0.5503	R1041
@6d542e12-1ca0-4019-af7d-bc47ce055851	0.9759	0.0241	16.1774	1263	0.4743	R1041
@293d725f-4b4b-46fd-9225-8281e7ee66e8	0.9916	0.0084	20.7717	442	0.5023	R1041
@0bd4d065-15c0-4267-b9ab-78d8ba0c22a1	0.9891	0.0109	19.6219	470	0.483	R1041
@c7ea6a4e-d885-463d-8b4a-a07431c00605	0.9826	0.0174	17.5878	13671	0.5054	R1041
@431691fd-b838-4957-9059-71b3828ad4aa	0.9906	0.0094	20.2916	403	0.4963	R1041
@3dcc70d2-17bf-45e8-af58-c427846920f9	0.9672	0.0328	14.8459	403	0.5509	R1041
@ff69e81d-0c89-40a8-a70b-3c2438e7919a	0.9791	0.0209	16.8003	451	0.5543	R1041
@dd46eb24-d902-43d0-b0ec-845a64665d8d	0.9562	0.0438	13.5889	8122	0.515	R1041
@73ade8b6-4729-4000-8f0b-e4da2e48b3da	0.9838	0.0162	17.9065	230	0.4652	R1041
@4c07d92d-1f26-43ea-8efa-a62358b2b58b	0.9695	0.0305	15.162	393	0.542	R1041
@c0afe631-cfec-4dce-a5b7-b0dc6c00a022	0.9898	0.0102	19.912	332	0.5	R1041
@49c3ead2-8871-429a-b575-4f64f5bacc8b	0.9668	0.0332	14.7881	470	0.5702	R1041
@618edec5-8bf1-4e5f-a3e3-f0eabf5874f0	0.9859	0.0141	18.5021	366	0.2869	R1041
@b1e4006a-bc8a-43e3-940c-03726b879b7a	0.9804	0.0196	17.0746	298	0.5201	R1041
@f23b40f1-3a30-4cc0-a53c-7c0505f4cf65	0.9955	0.0045	23.4562	392	0.5255	R1041
@8a0f80fe-af90-464c-9e3b-5aa0dccdcf53	0.9826	0.0174	17.5834	270	0.5778	R1041
@3504d469-be21-48ac-991c-8b41485da94f	0.9691	0.0309	15.103	484	0.5517	R1041
@168c732e-f6f3-47b5-a78b-a4664daa5d8a	0.9918	0.0082	20.853	373	0.4343	R1041
@40262429-a5b1-44a9-80f3-f2c92d59bfd5	0.9765	0.0235	16.2822	521	0.5336	R1041
@2f37ad70-903c-4b7b-8831-033b7c1465d4	0.9819	0.0181	17.4243	450	0.5911	R1041
@cd515d57-d410-4032-889d-f07ee127d2d3	0.984	0.016	17.9703	365	0.4959	R1041
@937f5c1c-c03d-4219-8859-e1636e138042	0.9616	0.0384	14.1579	409	0.4939	R1041
@6db7c88a-d09b-4cd7-bfb9-871e1895846b	0.9827	0.0173	17.6217	383	0.389	R1041
@d3f46998-425a-4c21-b872-31a7dd6da0ce	0.9718	0.0282	15.4956	334	0.5838	R1041
@cec0f919-dc70-4a1f-8b0b-a68933afe876	0.9805	0.0195	17.107	364	0.4451	R1041
@cc883e9c-c658-4b87-a7a3-0196207d0196	0.9536	0.0464	13.3389	374	0.4893	R1041
@f061b73a-7c87-58a7-99d3-ffdcd469374f	0.963	0.037	14.3188	7121	0.5885	R1041
@4dcd2550-6294-4659-a6c9-5f26e3b03119	0.981	0.019	17.2226	447	0.5548	R1041
@a834af5c-e3c8-427b-ac40-cbb057b1a4b3	0.9897	0.0103	19.8592	397	0.3804	R1041
@a549275e-7c80-43af-9b00-777ab9b94863	0.9958	0.0042	23.737	404	0.4901	R1041
@e2e5cdbf-1470-4f9c-91ef-c36d81e7dfb9	0.9492	0.0508	12.9456	261	0.4138	R1041
@298f8ce3-729f-483f-9e79-c4caf60ebc7f	0.9849	0.0151	18.2007	375	0.4853	R1041
@cbf97245-e6ad-4843-9c42-f10dfa779c9a	0.9776	0.0224	16.4973	555	0.4288	R1041
@6e327bf4-1f60-4c42-9b3b-141a13c393d1	0.9918	0.0082	20.8587	395	0.519	R1041
@e8876f8c-6108-461e-9ef3-e6057bcb9855	0.9458	0.0542	12.6632	355	0.3803	R1041
@d77a8637-ccef-4acf-9269-6abfd0d35bad	0.9709	0.0291	15.3554	361	0.5568	R1041
@909e849f-7b0a-44d6-b3e4-683905a6f145	0.9934	0.0066	21.8369	426	0.5423	R1041
@fd153d32-d2ea-4b84-abd9-89055daf7d7a	0.9639	0.0361	14.4191	303	0.5611	R1041
@658be83d-489d-4ad0-b533-a69ead010817	0.9826	0.0174	17.5937	404	0.5743	R1041
@f5a658d7-e0ca-40ed-9de5-dbb674fde324	0.9461	0.0539	12.6813	274	0.5328	R1041
@76ee0fb2-2a39-4212-bd29-f6a5f894c68b	0.9848	0.0152	18.1897	380	0.5316	R1041
@630bb899-bae0-40bd-8fc3-cbea045f0166	0.9675	0.0325	14.8877	329	0.6109	R1041
@502be384-60bf-4e72-befc-62756605214f	0.9887	0.0113	19.4741	321	0.4517	R1041
@9d4ada47-7c66-4a6a-932b-799710aff1f0	0.9969	0.0031	25.0883	406	0.5271	R1041
@d77ea0b3-22eb-402a-848f-18091a9051d3	0.9897	0.0103	19.8894	345	0.4087	R1041
@f7b9e555-ef92-491a-82c4-1dea608d4e08	0.9886	0.0114	19.4285	413	0.5303	R1041
@db62fdd9-8745-430f-8999-67c4c44ba18d	0.9834	0.0166	17.8014	206	0.4466	R1041
@60561f95-98e3-4c58-ba6e-11ff5c35981d	0.9865	0.0135	18.6937	304	0.5921	R1041
@471ad74c-2c2f-4eed-a28d-2d07e42995e4	0.9698	0.0302	15.1935	317	0.5016	R1041
@7fe57f0e-f069-4e4b-a790-45bd0c73a469	0.9971	0.0029	25.3826	393	0.5165	R1041
@93b2636a-ebcc-4174-807b-e340f29e2615	0.9745	0.0255	15.9316	294	0.5272	R1041
@3f257018-5801-4676-bb98-d22261aac0e2	0.9729	0.0271	15.677	421	0.5107	R1041
@5e53ca7d-d4b0-4854-bba7-5174b356279b	0.9925	0.0075	21.2226	452	0.5487	R1041
@8404e60d-2b92-44c5-b1b1-7f4e8273235c	0.9748	0.0252	15.986	302	0.4603	R1041
@d749ec3d-843b-4001-8d36-33d1c082b04c	0.9846	0.0154	18.1273	9038	0.509	R1041
@9ee22761-7f1c-46e9-8a2d-254fcac336cd	0.9626	0.0374	14.2765	350	0.3943	R1041
@e473fea3-432e-48fd-889c-51254b865a80	0.9856	0.0144	18.4126	357	0.5154	R1041
@554be736-64f0-4cb0-ab7b-cbb0bbb39262	0.9739	0.0261	15.8266	9192	0.528	R1041
@38be9bcf-98dd-4e2e-b5c8-5678860f8bf1	0.9757	0.0243	16.1434	276	0.5435	R1041
@1dc6902c-6717-4712-895a-1831c7245c3b	0.9845	0.0155	18.0927	415	0.5542	R1041
@c66c513d-ad7f-4547-aa35-4f7b6e4f34c7	0.954	0.046	13.3764	469	0.4883	R1041
@5b44095a-2a07-4b0d-a3ab-6024cc24aea0	0.9749	0.0251	15.9999	20094	0.5107	R1041
@3553335f-032b-4563-9daa-66878e1cf235	0.9722	0.0278	15.5659	3438	0.4267	R1041
@3cbb761d-81f5-40b9-b730-44e32c3eac3e	0.979	0.021	16.7867	353	0.5552	R1041
@d0c1dc18-76a2-461d-99e3-99c0846c1c17	0.9756	0.0244	16.1301	1082	0.5268	R1041
@844e72e9-3ac2-4280-be07-40af7ba4d268	0.9659	0.0341	14.6661	470	0.4979	R1041
@09aa75d9-6e8a-4145-8502-b909d1226a8e	0.9876	0.0124	19.0645	359	0.415	R1041
@0e147d86-6648-4d38-936d-9b57eea4d3d0	0.9717	0.0283	15.4811	263	0.5779	R1041
@202d3721-4740-496a-a8d6-8d0bfaf40219	0.9771	0.0229	16.3952	358	0.5112	R1041
@9b641109-2e7d-4ad3-8285-c3c8aa1be7d7	0.9303	0.0697	11.5681	263	0.5247	R1041
@bd56e724-db37-4f06-b825-d75e749c80ad	0.9512	0.0488	13.1165	404	0.5421	R1041
@35da8b3c-2012-43f0-b501-ad1e1b7769ad	0.9733	0.0267	15.7366	412	0.5485	R1041
@d9eaf2e1-d73f-48e9-bc86-d356948666b8	0.9488	0.0512	12.9088	591	0.4585	R1041
@90d8629b-5e67-4650-aebe-406eb48e27cd	0.9886	0.0114	19.4405	450	0.5511	R1041
@54d60ed1-93ad-4b29-9b86-e8e388cd8c37	0.9825	0.0175	17.5755	7454	0.4995	R1041
@805b85e4-d08b-48b5-9aea-f4102fa8652c	0.9762	0.0238	16.2361	372	0.4919	R1041
@03a1db7c-6e77-4c6b-bad8-b0d5904341c9	0.9808	0.0192	17.1592	448	0.2612	R1041
@0e0d04e9-6608-4c89-829f-de7731bbb3f1	0.9874	0.0126	18.9903	410	0.378	R1041
@57234c67-1488-45ea-9312-628729846d98	0.9771	0.0229	16.4061	386	0.5285	R1041
@bbbfef92-0fff-45f8-9c8d-b1ecafe78b44	0.9853	0.0147	18.3275	446	0.37	R1041
@dcac58e1-c2a7-412b-91fb-84ad21736eed	0.9891	0.0109	19.633	411	0.4453	R1041
@fac78225-13de-41c0-9bba-798e20cbf280	0.9968	0.0032	24.9119	436	0.4977	R1041
@3255b475-519c-41bb-bb40-34efcd3532c7	0.9896	0.0104	19.8282	434	0.5599	R1041
@4f660d54-8572-4636-bd11-b646ac334fb2	0.9575	0.0425	13.7116	346	0.5202	R1041
@6c6a33bf-8afc-4551-8296-3bcce13981be	0.9723	0.0277	15.575	345	0.4638	R1041
@329db149-5187-4534-b55f-439f333fb5c7	0.9965	0.0035	24.5264	287	0.4948	R1041
@0d8255c4-3078-4e96-a3d8-c990756638b9	0.99	0.01	19.996	381	0.4987	R1041
@b0377342-a71c-47bb-a1e2-2f24edebb100	0.9843	0.0157	18.0524	7933	0.5127	R1041
@467e9385-3d3e-4cb0-abd1-67fab92b90d9	0.9892	0.0108	19.6683	492	0.6159	R1041
@00219014-5d99-4084-bde4-a02a45a92bda	0.9893	0.0107	19.7077	344	0.5465	R1041
@b1f72adf-b2b0-4440-8425-ed52bc95e42e	0.9889	0.0111	19.5472	280	0.2857	R1041
@88945c1d-3788-4780-9de0-f12e239b8d28	0.9919	0.0081	20.8963	396	0.5429	R1041
@3860c06e-5f2f-426c-9053-38534f871a6e	0.9827	0.0173	17.6234	368	0.3696	R1041
@313ba4f7-4598-4301-a0ca-b8c43e873ec7	0.9822	0.0178	17.489	10989	0.497	R1041
@029d2fc5-ef14-4bb4-941b-fe722c4d9fb4	0.9939	0.0061	22.1272	385	0.5299	R1041
@a8674be1-5e0f-416f-b90a-97c9f96134ce	0.9758	0.0242	16.1615	396	0.4899	R1041
@9aa7c6b7-c156-42bc-a4ab-1c572bd30cb6	0.9898	0.0102	19.9301	231	0.5758	R1041
@a817d985-fc19-43b7-b49c-661ed2eefb01	0.9803	0.0197	17.0517	272	0.4596	R1041
@55ee927c-991a-4a81-aee6-61b2b624e921	0.9776	0.0224	16.4932	472	0.4153	R1041
@7b73d077-56fa-495f-8137-14dcab70dc17	0.973	0.027	15.6927	565	0.5186	R1041
@b45d5e8b-6a15-4d7c-939d-0d2413ec60a1	0.9879	0.0121	19.1634	15959	0.4873	R1041
@9ec2ffe4-f0ec-4922-a0dc-e30e76d0a6ad	0.9864	0.0136	18.6705	207	0.4058	R1041
@f3c29525-bf3f-4f9e-bd2c-8bd9fe937449	0.9783	0.0217	16.6322	6819	0.5045	R1041
@605de626-0843-40bd-9eb8-72d01159deba	0.9844	0.0156	18.0623	402	0.5473	R1041
@00b1d7aa-be9e-4872-b282-e0def7dd4f66	0.9513	0.0487	13.1277	3470	0.5161	R1041
@fa7f3e0f-ec01-42fe-89c4-1dfaabce89ba	0.9651	0.0349	14.5742	3797	0.5446	R1041
@7403e5be-427f-4087-8f3d-7a8627e40743	0.9806	0.0194	17.1114	454	0.533	R1041
@d09f049d-3fd9-4a61-bb5a-8f78495a6134	0.9942	0.0058	22.3958	356	0.5337	R1041
@e3588981-5a82-4e0a-97e7-18d32b17579b	0.9844	0.0156	18.0712	388	0.3351	R1041
@7825c498-1dcc-4b13-af97-c5edcab95bc9	0.9918	0.0082	20.88	393	0.4631	R1041
@2f1a5621-c0be-432b-b237-5640d26f25e1	0.9813	0.0187	17.2757	378	0.463	R1041
@0c8c94c5-0ce3-433d-b5b4-e56cb222354c	0.9713	0.0287	15.4236	491	0.5234	R1041
@b94a4e1d-a4d0-4e61-b69f-a692a14cdab9	0.9569	0.0431	13.6597	498	0.4177	R1041
@366b72dc-4a9d-496a-995d-39d54c616be2	0.9813	0.0187	17.2853	367	0.5368	R1041
@65d77d23-fb54-4eeb-bb15-b4dd291a902a	0.9864	0.0136	18.6687	400	0.5525	R1041
@8cb21d29-aa3a-4289-b281-3c3e41555342	0.983	0.017	17.6938	421	0.5202	R1041
@6324e893-ab46-44a4-9ce0-1afaf9a59659	0.9697	0.0303	15.1915	359	0.3928	R1041
@afced76e-4c0e-456d-b2f9-117f21327614	0.9886	0.0114	19.4232	376	0.484	R1041
@8bdc6b50-ea33-43b3-9d6d-2f6b3a6a6eaa	0.9889	0.0111	19.5402	394	0.4188	R1041
@f658be47-efd3-4353-ad34-3881eb629ffe	0.999	0.001	30.2062	324	0.4321	R1041
@31bb2465-0091-4b4f-afbc-75835d9fe186	0.9664	0.0336	14.7378	912	0.4178	R1041
@5e045056-f058-43e4-af11-fba4e849cf3a	0.9871	0.0129	18.9026	379	0.5541	R1041
@40578f42-0fb3-406e-95fa-efde2c1b91e4	0.9803	0.0197	17.0563	269	0.5279	R1041
@c1c97c13-49ba-40e0-b26e-2476ca9ef554	0.9832	0.0168	17.7533	384	0.4714	R1041
@915701ea-3d9f-4198-906d-ff28eb88f267	0.9862	0.0138	18.5885	372	0.5511	R1041
@2bfd213d-cabe-4a8d-bd1e-a6dc5c5dc767	0.9851	0.0149	18.2733	406	0.5049	R1041
@5a3e61ac-d309-4325-88d6-5a642c9334b4	0.9738	0.0262	15.8168	395	0.4987	R1041
@849d62ce-11ba-451e-aeda-5f03559332fe	0.969	0.031	15.0928	396	0.5354	R1041
@d50345d3-81d9-459c-84f4-234f0828b69e	0.9745	0.0255	15.9408	445	0.5708	R1041
@2bcc2f32-6cd6-4325-a143-20c6f36b6eab	0.9611	0.0389	14.102	397	0.5718	R1041
@21cb2d14-e3b8-458a-a9ba-47a37eb00917	0.9785	0.0215	16.6738	350	0.52	R1041
@fd5f36ed-a9d1-41e9-8f15-938fad45544a	0.9844	0.0156	18.0579	377	0.5544	R1041
@de9c40ec-2eb4-41e3-b4b6-7e59f5725cd8	0.9769	0.0231	16.3652	1569	0.4519	R1041
@b9367f4b-03bc-451f-a482-cbd26f0fc34e	0.9776	0.0224	16.506	403	0.4839	R1041
@e5da804a-c501-4b40-8846-a180d6ad025d	0.9904	0.0096	20.1762	323	0.5697	R1041
@cd1969c8-0e72-4c0f-94a9-d8a24dfec8c6	0.9885	0.0115	19.3809	294	0.5442	R1041
@f60c4c7e-5867-499e-b988-d04cbf7428e8	0.9518	0.0482	13.173	385	0.5169	R1041
@691c8ad2-f49c-4cb1-a3f5-dc65211af05d	0.9894	0.0106	19.7547	521	0.5816	R1041
@d46a68d8-48dd-4956-8c65-44920e39a31e	0.99	0.01	19.9979	454	0.4956	R1041
@45a7e5b3-4502-4a6d-b1d4-ff6f22c9dfea	0.9586	0.0414	13.8316	288	0.5278	R1041
@7f5abdbf-4448-4e9e-b091-4fb82f5cded9	0.985	0.015	18.2424	1842	0.5776	R1041
@c41faf84-60eb-46da-8371-162c7e57c55c	0.9793	0.0207	16.8493	9640	0.5209	R1041
@3bb2f48b-c797-454d-9add-91f7a8460338	0.987	0.013	18.8664	382	0.5183	R1041
@a095369d-90c0-46e3-92b3-f4b985b43ac5	0.9927	0.0073	21.383	371	0.345	R1041
@7a86df3e-6cd4-46b8-88c6-9bc114f8ff9c	0.987	0.013	18.8637	425	0.48	R1041
@71fa393e-7a5d-4352-bacd-a2b94886ea34	0.9956	0.0044	23.6046	414	0.5242	R1041
@636574b0-90e4-4488-a8b6-e255a1dccabf	0.9804	0.0196	17.073	393	0.369	R1041
@f3e39dd2-5221-488d-8b52-dffc24cfc674	0.9893	0.0107	19.7235	379	0.5541	R1041
@0774ea47-f72e-47ff-9e42-84e31377c0f6	0.9782	0.0218	16.6157	268	0.4627	R1041
@6f7666d9-4c0a-49e8-ade9-f94b881c57e3	0.9863	0.0137	18.6226	444	0.4392	R1041
@4146bc3d-5a71-40b2-a9cd-76bae39b29b7	0.9737	0.0263	15.8054	351	0.5157	R1041
@b3bd9197-9feb-45bb-baee-2a4ff8530993	0.9893	0.0107	19.7131	437	0.4485	R1041
@f6d5a2f4-84a7-4002-91b8-539a48e06b48	0.982	0.018	17.4452	11984	0.4781	R1041
@5487e28d-6a98-488c-af1c-ccdbcfeb92c9	0.9288	0.0712	11.4763	402	0.5622	R1041
@1392f7e1-458f-4153-b599-7fdf099a38b6	0.9924	0.0076	21.1635	350	0.5057	R1041
@97400992-db2c-4880-875b-605723d2635c	0.974	0.026	15.8499	351	0.4245	R1041
@9b5e74cc-021c-4900-8858-98be46969c55	0.9895	0.0105	19.8062	295	0.6	R1041
@7196aa80-2c93-48d2-aed2-38b264284a51	0.9852	0.0148	18.2841	305	0.5311	R1041
@2f30affd-33d1-4233-b40f-d195fc502940	0.9925	0.0075	21.234	335	0.5224	R1041
@b12a7501-2228-4273-9dce-98a8250030dc	0.9785	0.0215	16.684	482	0.4979	R1041
@76a59e3b-b1e0-43a5-af99-fd9674ebe875	0.9735	0.0265	15.7733	441	0.3537	R1041
@c3ad29d3-5b58-4585-91bd-d2776b433377	0.9668	0.0332	14.7917	419	0.599	R1041
@37c84eb0-63ba-472b-8b27-57f89ccfd313	0.9808	0.0192	17.1577	412	0.5413	R1041
@730eb5d6-a721-40b3-949b-6dcf4ab5c834	0.9901	0.0099	20.0623	379	0.3615	R1041
@ffb53ae4-f26a-41c2-8d89-9914f1482dea	0.9612	0.0388	14.1085	456	0.3794	R1041
@56b3b571-79ab-40bd-8546-e2b9e0a5584d	0.9841	0.0159	17.9853	393	0.4351	R1041
@6243565c-a142-496a-ad50-094fb4b5c2c4	0.9884	0.0116	19.3668	12929	0.5468	R1041
@c86497be-bdaf-49ae-b7e1-d68169fa0b4c	0.9563	0.0437	13.5928	309	0.5372	R1041
@9183a609-c9bf-4d61-9dc8-90a29a2989ac	0.9921	0.0079	21.0119	322	0.5031	R1041
@87f5512b-e35b-46e1-bf14-6248e46e02e5	0.9962	0.0038	24.1605	319	0.5611	R1041
@cea15f5a-f96e-4fa6-a447-a7f40b4fd7c4	0.9621	0.0379	14.2102	15828	0.5432	R1041
@f355eded-ba3b-4aca-81e9-b43cc745b4cb	0.9974	0.0026	25.834	391	0.509	R1041
@e04f1ce7-7afb-457a-9a87-8c352761e0bf	0.9795	0.0205	16.8888	516	0.436	R1041
@e8ad0596-4d70-495a-a122-3f812f11a132	0.9705	0.0295	15.2945	389	0.4267	R1041
@95303515-64e3-4fea-bffb-7ebba0d78db7	0.9582	0.0418	13.7851	242	0.4298	R1041
@c6e843ac-db57-4b42-9348-385bee780a63	0.9922	0.0078	21.1066	365	0.589	R1041
@7feca466-63f7-4f02-abe3-08e2cfd66d94	0.9885	0.0115	19.3947	361	0.5485	R1041
@cee43936-3ed4-44c9-97d1-f602acc640a1	0.9939	0.0061	22.1402	364	0.4505	R1041
@b37e1299-146a-4ba9-8aad-b4825c15e39c	0.9871	0.0129	18.8777	330	0.4818	R1041
@7313860d-5e39-40e4-9d12-66d5effaf178	0.9871	0.0129	18.8899	337	0.5401	R1041
@30d4a1ef-012a-4b70-8ceb-97f1ea779a78	0.986	0.014	18.5298	357	0.4986	R1041
@d80f2c24-377d-4c83-a0c3-3ef4fca4ec87	0.9662	0.0338	14.705	394	0.5051	R1041
@872c8fb7-a124-4774-94a7-3edffb0cf318	0.9926	0.0074	21.2874	388	0.549	R1041
@8d7460c1-dfa4-4a13-a1f1-1c4c0edf0a4a	0.976	0.024	16.2009	6462	0.5834	R1041
@9562d73f-aa5f-47e2-98e3-767bb3a376c5	0.9719	0.0281	15.5126	357	0.5378	R1041
@5f1eb721-c212-4f3e-898f-1f87d3b9bf9e	0.9692	0.0308	15.1122	541	0.4787	R1041
@84294e58-0974-448e-a9b9-d8c9298d50ca	0.9872	0.0128	18.9291	359	0.5933	R1041
@5b4607e1-ba35-4f8a-bf6b-9f8e7190f8c7	0.972	0.028	15.5222	340	0.5147	R1041
@51001068-892f-4046-bf06-458fccd4e827	0.9877	0.0123	19.0857	370	0.4946	R1041
@7ed2628d-05ac-4778-ac1c-8609155fef57	0.9628	0.0372	14.2937	2484	0.4601	R1041
@4fc8f3fa-8fc9-4f80-a8f2-3471650c5082	0.9609	0.0391	14.0796	5302	0.5653	R1041
@b5727630-7e97-4ef1-9ce7-082924bc5067	0.9468	0.0532	12.745	418	0.4306	R1041
@b30fc626-011f-4811-b515-5a6512d9b70f	0.9312	0.0688	11.6261	243	0.5432	R1041
@dde7f243-6d0c-4673-b964-aebb672547ae	0.9854	0.0146	18.3711	488	0.4939	R1041
@7e99ca0f-31ae-42fa-93ff-97da7d899f7b	0.9842	0.0158	18.0052	397	0.5038	R1041
@f0d557e8-e2d2-42d5-b76a-f476c5b26064	0.9608	0.0392	14.0687	386	0.5363	R1041
@5b54fe22-6bd8-4b13-a1a8-3df4bbb3ea49	0.9461	0.0539	12.6814	373	0.5362	R1041
@2bb6760d-324f-4d77-91d1-3d89816e4367	0.9696	0.0304	15.178	380	0.3368	R1041
@28a6af9b-aa6c-4093-a7bc-8641cfb7ce7a	0.9834	0.0166	17.8106	253	0.3794	R1041
@27eeed8b-31e6-4799-891b-4a5b3f10518f	0.9555	0.0445	13.5156	271	0.5867	R1041
@500ebc4c-21c9-476d-948b-91f4ad691c19	0.9871	0.0129	18.8869	366	0.4973	R1041
@4d1c714b-a450-4d1e-b007-09d5cf16f7c3	0.9607	0.0393	14.0575	440	0.5591	R1041
@15b32f06-65e6-48f9-969f-6e33e5ec1be7	0.9832	0.0168	17.7402	1870	0.516	R1041
@686a08b7-6137-4405-84e0-1d13c59dca98	0.9766	0.0234	16.3033	233	0.4807	R1041
@ea6e2bb7-4b6c-4a3b-b138-20af4ae0c43f	0.9707	0.0293	15.3318	977	0.5537	R1041
@43d1fb0a-e6ce-49d6-bd79-e8c527665ec1	0.9878	0.0122	19.1378	442	0.3326	R1041
@d6c897c5-f4b1-47fd-b015-a4b4395d3285	0.9918	0.0082	20.8628	309	0.466	R1041
@95a59ae7-ab7f-4d05-8ae4-77e31749aad9	0.9589	0.0411	13.8631	365	0.5068	R1041
@6070895f-ced9-4bef-8b6b-81c2f93a02ae	0.9941	0.0059	22.2924	355	0.2901	R1041
@a41891de-9543-409d-98c3-5880706220b4	0.9812	0.0188	17.2644	309	0.479	R1041
@09c4c1b6-1378-4383-80fa-fc553102fd2e	0.9864	0.0136	18.6523	422	0.5379	R1041
@23b20b54-2740-496e-bbf2-f7957605df51	0.9877	0.0123	19.0926	506	0.4862	R1041
@9ff2c30e-1a4e-4c01-958f-97125fff0cf4	0.9799	0.0201	16.9651	358	0.2682	R1041
@1b31f90e-25b7-489b-9627-123e6a2fa8bb	0.9834	0.0166	17.7917	404	0.4975	R1041
@d41d5475-47c0-4edb-892b-2dbac6df1f7a	0.9852	0.0148	18.3043	464	0.4181	R1041
@1e692d1d-dbce-49b8-9a66-4bfdd6f4b0dc	0.9579	0.0421	13.7582	503	0.5547	R1041
@d6e2cd75-e166-4ff8-9782-cd661912578f	0.9803	0.0197	17.0603	860	0.3895	R1041
@b2b225a2-9e69-4481-a64c-2cbd973794a6	0.9837	0.0163	17.8839	400	0.6075	R1041
@63a90a6f-d25b-467f-9a17-85d481918044	0.9858	0.0142	18.4733	261	0.272	R1041
@a7d4b5e9-7f45-4ea6-8321-1ee0e7ea65a2	0.9911	0.0089	20.4995	320	0.4906	R1041
@e9e2d715-bb74-482f-8fc4-068f056887c7	0.9863	0.0137	18.646	336	0.5714	R1041
@653e758c-5972-4653-be8a-529a4c75ae3c	0.9368	0.0632	11.9895	308	0.3279	R1041
@b4e258bf-51c8-41f2-b77e-107c339db8b1	0.9734	0.0266	15.7476	436	0.5665	R1041
@4ba115b8-a97b-4b73-bcdc-aed442f77b60	0.9919	0.0081	20.9145	432	0.4444	R1041
@7d8c3d5a-68bc-4b4c-bc64-240635ec9aeb	0.9789	0.0211	16.7541	417	0.5468	R1041
@d0612bc0-4296-4fe4-8cda-756081a42549	0.975	0.025	16.0145	290	0.4966	R1041
@a4bd710d-19c1-4dbb-b1a4-e113f31ddc92	0.9832	0.0168	17.7472	2015	0.4199	R1041
@76babde5-ff9a-4b36-816c-872c36303c4d	0.9858	0.0142	18.4808	420	0.3881	R1041
@5ab14452-4a7c-4939-8641-2e2e75e357ab	0.9564	0.0436	13.6016	347	0.4813	R1041
@b0147b81-3851-4684-88b2-564f0872aa4e	0.9862	0.0138	18.6105	329	0.5106	R1041
@76ffb2c8-68ef-4a03-b084-8a4e6ea17ba9	0.9895	0.0105	19.772	404	0.4876	R1041
@ddaa242f-abc4-4784-8bdd-699505a50ff2	0.9915	0.0085	20.7203	450	0.5222	R1041
@a789419e-d7fb-42e9-b99b-0df96303f371	0.9877	0.0123	19.088	10400	0.5012	R1041
@ef790f2a-9c1e-4fe0-a3a0-9a09cac3cc3b	0.9666	0.0334	14.7596	515	0.501	R1041
@86cbfbc6-e07b-4024-ae68-9f1fcb1db42c	0.9941	0.0059	22.2618	371	0.4771	R1041
@3b8121df-d085-42d5-ae5d-e65a7077ecb6	0.9739	0.0261	15.8389	534	0.382	R1041
@8f3fee3d-32ca-48fb-bd03-f41a81b24469	0.985	0.015	18.2463	325	0.3292	R1041
@dbfca81b-9e13-445c-831b-032038a15407	0.9603	0.0397	14.016	238	0.5252	R1041
@32cd9f90-7fca-432d-9f9b-e1bfd9614816	0.9654	0.0346	14.6136	381	0.5249	R1041
@e1f0c280-125c-4ccd-a0eb-c15d2a2f1f93	0.9342	0.0658	11.815	220	0.5864	R1041
@cdf4287f-8229-4cab-a6df-68ad7d2f6cd4	0.9936	0.0064	21.9247	422	0.3365	R1041
@bf67ee12-ced8-4da2-9328-eb6cda7376a7	0.9657	0.0343	14.6523	424	0.4835	R1041
@f50b50ce-0000-4227-a162-5e3982ea38f0	0.9849	0.0151	18.2235	396	0.3763	R1041
@c8e6010f-2575-4bec-92fe-5ebd1b9ac67b	0.9851	0.0149	18.2789	324	0.5463	R1041
@b1bd21b4-5bb8-4fc9-b3f7-22d34ebe91cc	0.9823	0.0177	17.5143	2434	0.3159	R1041
@a140ca91-6e81-44ce-9806-e1114ca3c719	0.9872	0.0128	18.9351	353	0.4703	R1041
@3c7fb01a-3130-4ac8-9e4c-15ef07d201ea	0.9811	0.0189	17.2369	379	0.5673	R1041
@c37c0b43-894d-413f-8a75-459353955d9e	0.9839	0.0161	17.9391	851	0.4289	R1041
@b6996773-203b-47be-a177-d6464a2f0052	0.9689	0.0311	15.0699	389	0.4113	R1041
@63195ea7-fe5c-48f7-a88a-de6dd079354b	0.9727	0.0273	15.6363	402	0.5224	R1041
@0e432055-1336-4270-a946-8efd13c2f090	0.9754	0.0246	16.0953	384	0.5625	R1041
@8a05d805-c5c3-46f6-a98c-8a9595072e39	0.9817	0.0183	17.3754	11480	0.5224	R1041
@d67ca423-513e-40de-a7b6-a2e77c6086b7	0.9687	0.0313	15.0497	309	0.5049	R1041
@a026ebba-fc53-477e-a7e2-537f3cd94b71	0.9808	0.0192	17.1621	691	0.4602	R1041
@b2f3e30a-9ace-463a-8882-8fe7c658a65c	0.9869	0.0131	18.835	398	0.4899	R1041
@e7c428ff-6847-431b-9ed2-e0ef51daf00e	0.9892	0.0108	19.6535	422	0.4597	R1041
@c157cb0e-73f0-4263-acb7-af0684f62102	0.9891	0.0109	19.6342	6281	0.5125	R1041
@15b955b8-1e4f-4083-9afd-4a917feb9d6e	0.9818	0.0182	17.4082	1413	0.511	R1041
@9716ba12-daf6-4b61-8deb-cc29a9afe5b6	0.99	0.01	20.0088	317	0.4763	R1041
@34174494-d73d-4808-bc87-6b0435a9dadd	0.9825	0.0175	17.5628	1130	0.5336	R1041
@20a1f20c-a494-4723-8025-2e97a6b5828b	0.9902	0.0098	20.077	375	0.5253	R1041
@836ff488-35b9-41af-b4c3-eab54315ea63	0.9764	0.0236	16.27	411	0.5742	R1041
@729fb761-6f4a-4b37-92f4-602791d9fd51	0.97	0.03	15.2312	557	0.553	R1041
@8f325365-bb52-476f-ba17-b5b1d34faf0e	0.9721	0.0279	15.5494	419	0.5084	R1041
@3aef45d5-a594-4c29-a2fb-61b173e6857a	0.9823	0.0177	17.5159	366	0.5246	R1041
@edbfc32f-c7bb-4325-af6a-e6ff9e383291	0.9758	0.0242	16.1541	3970	0.4844	R1041
@6aa0f527-d6c3-4a9a-aff4-64ffa27f1696	0.9956	0.0044	23.5964	360	0.4194	R1041
@7306bc00-359e-450a-9b12-2e727ae1d298	0.971	0.029	15.3737	14842	0.5252	R1041
@b0e42709-c99c-413e-9658-39cff3257d3c	0.9804	0.0196	17.0694	496	0.4657	R1041
@8acd6004-94b9-4f1e-9016-e610ddd0d5f1	0.972	0.028	15.5228	340	0.5147	R1041
@ce99e01e-b076-41ff-ac13-b98ba03e8ad1	0.9868	0.0132	18.7833	414	0.5604	R1041
@c39f8085-d177-4e54-8155-f077f933a594	0.976	0.024	16.1955	338	0.5562	R1041
@f9702d7a-93e0-42a3-b2c5-befbef9af5b4	0.9817	0.0183	17.383	353	0.5241	R1041
@1dd48888-bafa-4711-ad6b-f2016145e6ce	0.9964	0.0036	24.4099	327	0.5046	R1041
@8d478c6a-6586-41b8-a2ef-291f84ee6d2b	0.9846	0.0154	18.1331	11438	0.5271	R1041
@a13a96b8-c961-4eea-bd68-f8a8bef09695	0.9769	0.0231	16.3694	412	0.4976	R1041
@0f518fd9-99ad-4c53-850a-ec5b08322899	0.9823	0.0177	17.511	417	0.506	R1041
@e8f483ed-742f-4978-b3b4-363bd7821450	0.9466	0.0534	12.721	362	0.5138	R1041
@8255b341-59b8-4e23-940f-a1cb991560e0	0.9844	0.0156	18.0702	353	0.5552	R1041
@ced54070-fe48-4f3e-92f8-e2be46faaf4e	0.9769	0.0231	16.361	385	0.439	R1041
@bf5f1e13-68d3-495b-96be-92fd8d59ba48	0.9695	0.0305	15.1508	353	0.5581	R1041
@c0f30415-5285-4edf-9f8f-0b906e52700b	0.9852	0.0148	18.2851	11092	0.5302	R1041
@25c258cd-7fb2-4bab-a121-72fc8c5efa05	0.9877	0.0123	19.0919	368	0.5326	R1041
@5508bace-87d3-494c-ad47-751b92a13ec2	0.9834	0.0166	17.8057	465	0.4194	R1041
@f00d0f15-bb23-4270-84b3-cfff277380ac	0.9888	0.0112	19.504	386	0.5337	R1041
@1e1507c1-3dea-412b-8039-d8dfc18aa645	0.973	0.027	15.6943	553	0.5552	R1041
@22106b1d-1dca-498f-b6cc-1fbc5822bce3	0.9936	0.0064	21.9315	466	0.3391	R1041
@0311360d-342e-450c-8503-173e7c9e4942	0.9869	0.0131	18.8206	550	0.5127	R1041
@f4de3e04-289c-4015-b064-92950408f8de	0.9798	0.0202	16.9428	4902	0.4776	R1041
@32a799f2-288e-4fbe-8fb1-511aba4a6384	0.98	0.02	16.9911	5200	0.5287	R1041
@228e7712-4a2e-4b1e-8b25-03f39cf7ed14	0.9826	0.0174	17.5898	437	0.4394	R1041
@426300e6-5631-4a03-9bbe-12cd8feeaea6	0.9786	0.0214	16.6923	376	0.5931	R1041
@0aafabb6-7525-4463-8fab-bb4d64b9fe60	0.9854	0.0146	18.3637	379	0.5277	R1041
@a428e155-51e9-46aa-85ac-a7e2426b7d61	0.9833	0.0167	17.7682	1211	0.5318	R1041
@4960da4b-b050-4ba2-8b3c-2ea8fb19be57	0.9913	0.0087	20.6269	426	0.5704	R1041
@b524095a-c7fe-5657-8c4f-58cdd7421620	0.9684	0.0316	15.0073	13788	0.4872	R1041
@1328d26f-25d3-46b7-aa5b-0a967b6cb691	0.9849	0.0151	18.2147	423	0.5461	R1041
@231ae646-dc5f-47e9-9356-7f34f620eb1c	0.974	0.026	15.8571	505	0.5426	R1041
@5702eb28-1f1f-491c-8d83-072d9192ac6f	0.9809	0.0191	17.1968	322	0.5311	R1041
@812997b2-a983-4b13-9c9b-9692f790b41f	0.985	0.015	18.2396	366	0.3197	R1041
@f8b06174-79eb-45f1-ab2f-980be2b0a040	0.9833	0.0167	17.774	378	0.4259	R1041
@ae517972-26ff-46fb-af50-fe235b3a6fd7	0.9858	0.0142	18.4877	445	0.5056	R1041
@7bf3e8d3-a92d-41c5-8853-4ecd259f3d81	0.9866	0.0134	18.7144	343	0.6181	R1041
@0b990245-2f61-45ee-a78d-fda2c1e28dff	0.9891	0.0109	19.6281	428	0.472	R1041
@69765860-21c6-4bda-a130-da0917b43eeb	0.986	0.014	18.5305	325	0.4892	R1041
@b602ce43-7c12-4ced-ac94-bfce8bca51bb	0.9932	0.0068	21.6652	504	0.5675	R1041
@23f216c9-48a5-42d1-9066-f00312558b66	0.9897	0.0103	19.8838	389	0.4833	R1041
@087cb2d3-c0ea-45fb-bc3e-0c80abb3dc04	0.9808	0.0192	17.1776	367	0.5777	R1041
@bbed71ac-45e7-4ca6-8a33-65f9f23c1a61	0.9755	0.0245	16.1034	384	0.4531	R1041
@1b7291b7-fe3c-46c8-9335-f2924a9d538e	0.9951	0.0049	23.0834	288	0.4375	R1041
@0bc06cd6-e35e-4662-94fb-388a635838b6	0.9731	0.0269	15.6995	383	0.5509	R1041
@f4c3ecf1-e34b-4a30-b5d0-2c2811867c5f	0.9891	0.0109	19.6196	320	0.5656	R1041
@add5ea4a-93d0-419f-a6c3-7fc6a17f0385	0.9851	0.0149	18.2703	234	0.5427	R1041
@e8320b4d-d763-43cc-8435-cc900ca33468	0.9921	0.0079	21.0333	309	0.5534	R1041
@5539292f-4708-4dd9-81ce-beed8b42a94e	0.9884	0.0116	19.3577	434	0.4931	R1041
@ce68b4cb-2cf1-422f-81ef-d0e053162c3c	0.9827	0.0173	17.6273	364	0.4313	R1041
@cac67e74-3d5c-4604-80e1-7dd396fde18e	0.9407	0.0593	12.2681	436	0.4381	R1041
@1a425187-2a2b-42fd-afe2-f3f1e97b50ad	0.9662	0.0338	14.707	465	0.5032	R1041
@25377f64-64de-4e70-9d19-0b059ed69abd	0.9752	0.0248	16.0478	331	0.2991	R1041
@e7e14554-b55d-4018-a97d-d6124ad93460	0.9775	0.0225	16.4744	319	0.3072	R1041
@d3f09f15-968c-42f3-8b1e-06ddd3cda966	0.9896	0.0104	19.8173	3682	0.5244	R1041
@b4a7d9ee-ed6a-4548-86e4-2a811087563a	0.9826	0.0174	17.5888	352	0.3324	R1041
@28099e4d-1919-481e-ad61-5d6c6fb0f5bf	0.9808	0.0192	17.172	7435	0.5381	R1041
@a72d1513-d52c-407e-854c-4bcb98b3d2a7	0.9848	0.0152	18.1925	436	0.4954	R1041
@5a1c2a3b-5c9a-4592-b1c2-c9c69b429acb	0.9821	0.0179	17.4635	13507	0.505	R1041
@3af80fba-1c79-4393-b786-087e8994dbf7	0.9741	0.0259	15.8672	470	0.5255	R1041
@604613da-1ea8-4e7d-8045-27768d3deca8	0.9748	0.0252	15.9783	280	0.5214	R1041
@c2e00ddb-68ce-4476-81d9-1e9f523ee19d	0.9887	0.0113	19.4501	398	0.5377	R1041
@dc06bb38-9f54-4020-ac92-0bd8f639cc21	0.9497	0.0503	12.9863	376	0.4255	R1041
@fad35cc3-afc8-46e3-913d-9900178902f2	0.9734	0.0266	15.7551	394	0.4239	R1041
@166510c4-89b3-40da-8319-d7af6fb0bfa1	0.9807	0.0193	17.1336	282	0.4752	R1041
@b23c6bda-9426-4093-9364-5f1a74bf0137	0.9678	0.0322	14.9227	239	0.4979	R1041
@ba63f502-6abc-4e71-8cef-e72de55ced2d	0.9748	0.0252	15.9786	378	0.3942	R1041
@748842b5-8427-4694-b4d4-20c475b83614	0.9884	0.0116	19.3548	355	0.5465	R1041
@4a63109b-4cf2-456e-84dd-f51e3483980a	0.9556	0.0444	13.5269	274	0.4745	R1041
@e767116a-dad1-49ea-b2da-ea1cdf7027d7	0.9905	0.0095	20.2298	413	0.5012	R1041
@87e7e09d-f4ad-42aa-94d2-ff01ea2abb9b	0.9697	0.0303	15.1868	280	0.5286	R1041
@ef32eb82-cec5-4855-aab5-193eb7cd4e29	0.9856	0.0144	18.4178	314	0.4459	R1041
@9a34ca10-e7b5-4de2-8902-3d4c0153bd0f	0.9795	0.0205	16.8908	441	0.5692	R1041
@51cf0941-115c-46fc-9a48-f786e9d9cbb5	0.989	0.011	19.6003	3005	0.3734	R1041
@f79f2930-2a7a-42b7-8636-f4145916f0bc	0.9776	0.0224	16.4971	479	0.5658	R1041
@a4cae3a8-089e-4015-991b-09776e5c7411	0.9591	0.0409	13.8807	2594	0.4487	R1041
@9f5348f2-4d54-4640-a3e1-7d6af3523d68	0.9851	0.0149	18.2566	252	0.4563	R1041
@6a4b85c0-af83-490f-81dd-9df0c51982ba	0.9827	0.0173	17.6112	10629	0.5291	R1041
@5a28efc1-b90e-4d9c-bb91-266bb287afa8	0.9875	0.0125	19.0334	5233	0.4068	R1041
@d92998ea-3097-4402-bdb6-31d5a6773c96	0.9974	0.0026	25.8803	388	0.5258	R1041
@bb1c259e-7415-4667-b9b4-bae7ff982e10	0.9936	0.0064	21.9375	435	0.4	R1041
@5414ec43-75f7-4454-907c-149f78becea3	0.9915	0.0085	20.7133	412	0.5534	R1041
@bfa1c06f-c04a-40c8-837b-c5969871c2ab	0.9864	0.0136	18.6702	644	0.4363	R1041
@45851a01-26a4-456f-b04a-cd565e8c0820	0.9899	0.0101	19.9659	383	0.5144	R1041
@0c495825-2d05-4255-8096-93581dbaa097	0.9868	0.0132	18.786	429	0.5548	R1041
@7342f951-fe58-4e30-87ae-4399fe53805a	0.986	0.014	18.55	323	0.4675	R1041
@8da81ce9-9411-4763-9231-3a86b0e7e59c	0.9788	0.0212	16.7282	320	0.5281	R1041
@dbecd14b-6461-4f83-bdb7-c3060f4e13de	0.9862	0.0138	18.5985	406	0.5443	R1041
@db5480fc-3009-4cd5-87d3-400af1536193	0.9736	0.0264	15.7787	453	0.5563	R1041
@d917c349-f124-4e24-80ae-c6fa0726be1b	0.9953	0.0047	23.2545	371	0.496	R1041
@a9071798-7a7c-464b-a1aa-21cb914b81dd	0.973	0.027	15.684	381	0.4934	R1041
@75b05259-0218-49aa-9708-370fbd095c6c	0.9793	0.0207	16.8505	3619	0.5504	R1041
@c1fb9a6e-bbe5-4ba0-bcc4-11188d9b7ff2	0.9777	0.0223	16.5103	363	0.595	R1041
@d7952c39-e1cb-4b76-b264-0671ecd211c6	0.9706	0.0294	15.3147	350	0.5429	R1041
@80b9a380-bb97-4680-aebe-df62343daead	0.9814	0.0186	17.3155	372	0.543	R1041
@6b828931-085b-4d0b-bff9-423dfc062473	0.9915	0.0085	20.6912	242	0.5496	R1041
@802d775f-1b85-4077-a154-942dfdcdc006	0.9925	0.0075	21.2344	226	0.323	R1041
@724f5723-5a31-43d4-b510-1cf9c2008053	0.9935	0.0065	21.8516	368	0.5326	R1041
@0e7a4e3f-b50b-4a95-84cb-10e44f73bdf5	0.9421	0.0579	12.371	604	0.5861	R1041
@9241efca-ffa3-4003-899f-e0a2f989ed4a	0.9875	0.0125	19.0258	17342	0.5137	R1041
@49a43f76-123a-4091-88ea-ab52852d4d9d	0.9841	0.0159	17.9902	358	0.581	R1041
@e1f74657-c16d-40ae-b652-fd3813772b6b	0.985	0.015	18.2519	10195	0.5328	R1041
@1af13e13-4379-4e28-96a3-3481eb3613f5	0.9591	0.0409	13.8837	387	0.3953	R1041
@6ac03cb1-013e-4d61-818f-2d50ace95391	0.9696	0.0304	15.1665	481	0.5364	R1041
@e175d104-2b1f-48f3-98e7-6cac6ad9e00e	0.9852	0.0148	18.298	2039	0.5051	R1041
@0ca6d2e1-4dbb-4fec-811f-397c6defbc1e	0.9818	0.0182	17.3971	360	0.5222	R1041
@36b31b8c-e50e-4c89-9c09-867b678c1983	0.9872	0.0128	18.9381	488	0.5922	R1041
@47ee4262-5a2f-465c-b269-d9b7309f9f42	0.9857	0.0143	18.4343	5578	0.5506	R1041
@96c93c75-406b-4487-9f20-08da1a8ea562	0.9856	0.0144	18.4114	341	0.5572	R1041
@48a3dc04-a92a-4b0b-a8f3-c37b5496a539	0.9882	0.0118	19.2656	9964	0.5036	R1041
@d36858b1-5f58-406c-9ee1-81e4c8e3eb4f	0.9834	0.0166	17.7967	447	0.5168	R1041
@d49b9556-a74e-43af-91f3-e867c5bf843d	0.9789	0.0211	16.7527	11279	0.406	R1041
@9f7050b6-c244-469c-a598-3c2f59c3b02b	0.9898	0.0102	19.9114	371	0.5957	R1041
@4b17db54-c25b-431a-bb57-e53e684d0652	0.9807	0.0193	17.1375	344	0.5233	R1041
@c4b03e46-8a7c-4659-8768-709a3481ffa7	0.9779	0.0221	16.5474	338	0.5473	R1041
@83ca5370-f69e-4203-99c5-8faf4f34e2bb	0.9884	0.0116	19.3453	291	0.5567	R1041
@4010ffbf-72e6-433f-b0d1-14592af145a3	0.9822	0.0178	17.4871	4011	0.5176	R1041
@8a937125-a063-47a5-870f-c61accccaba8	0.976	0.024	16.1979	420	0.5	R1041
@11dcc601-85d1-41d6-8335-379d94fa97f1	0.9557	0.0443	13.5361	399	0.4085	R1041
@c7ff2866-e733-479b-a00d-d64f21485d8b	0.9929	0.0071	21.4622	421	0.5297	R1041
@c7a76520-845e-4615-8d3b-e2129b151d3c	0.9958	0.0042	23.8036	319	0.5486	R1041
@d6db2213-6110-47c6-9a73-2c337b8179bb	0.9647	0.0353	14.5174	12632	0.4845	R1041
@815b1a4f-a834-46ff-9042-c570f8385a8b	0.9784	0.0216	16.6501	368	0.5	R1041
@12a515db-67b3-4368-95c6-1d370d2636ec	0.9753	0.0247	16.0698	359	0.5265	R1041
@eb4292d3-5af0-4a6b-8cc0-6e328f4d1342	0.982	0.018	17.4552	6717	0.5013	R1041
@41ab9c58-5daf-4ab9-b0b5-c1ee1c043896	0.9613	0.0387	14.1179	404	0.5074	R1041
@30421b5f-d83a-4018-b351-167d9f0b9dd3	0.9874	0.0126	19.0078	352	0.4972	R1041
@e0087c64-3445-4b4f-8723-d3f9bf15c283	0.9843	0.0157	18.0319	389	0.581	R1041
@3525757c-3c56-4e84-8a95-34cc4356c6a0	0.9944	0.0056	22.4889	388	0.4639	R1041
@ba8d31c3-e68e-4923-a4da-9653dacf3174	0.9837	0.0163	17.8705	502	0.4781	R1041
@0a6c53cf-8807-4c59-ae66-455ce2a828d1	0.9646	0.0354	14.5153	372	0.5457	R1041
@89d7f188-8a45-463e-92e0-af87a85cfc39	0.9905	0.0095	20.2399	352	0.4716	R1041
@b29ce80e-3451-4fab-82fa-309daef2fe1f	0.9851	0.0149	18.262	525	0.4495	R1041
@321cbbac-70f7-46af-a99d-431dc6547e42	0.9809	0.0191	17.1912	336	0.5	R1041
@18c9b7fd-5409-4d82-bac8-1b2d751f5e45	0.9808	0.0192	17.1764	381	0.378	R1041
@8cfae16d-49a5-4cc1-9a7d-559a03388141	0.9735	0.0265	15.7713	437	0.5057	R1041
@9e4a596e-103e-44df-97c0-2b750a4eb220	0.9898	0.0102	19.8956	6538	0.5151	R1041
@0384b4cf-9aa0-446d-a1ef-8ad0d9e543ee	0.9917	0.0083	20.8252	378	0.4762	R1041
@585b8438-fd1a-4188-ac34-870f0aba3f78	0.9815	0.0185	17.3181	428	0.4836	R1041
@1039e427-b044-4300-81e6-6a62f82ceff2	0.9745	0.0255	15.9349	658	0.3571	R1041
@538acc05-d732-4fef-a356-bc3ebf4a95c0	0.9801	0.0199	17.0032	388	0.5619	R1041
@7cfb301e-0aaa-4c83-bb6c-dd54f03b1ca1	0.9888	0.0112	19.5005	404	0.4406	R1041
@75ca23df-42e3-47db-ab01-a7cdf1ac9b56	0.971	0.029	15.3818	572	0.5559	R1041
@547487bb-110a-41d4-b4c3-e894136b8822	0.9798	0.0202	16.9358	427	0.555	R1041
@cb9ec795-cc49-407e-8f44-025b29800245	0.9851	0.0149	18.2635	395	0.519	R1041
@7c043b17-db3f-440d-8f76-b2b2830135e1	0.9704	0.0296	15.2874	16097	0.5137	R1041
@8761a58d-5836-4fd2-9708-368e0ad0aa88	0.988	0.012	19.2022	426	0.5329	R1041
@9febf4e0-ef72-40c2-aca5-94d9a060bd66	0.9937	0.0063	22.0057	291	0.4914	R1041
@465ea27d-d3ed-4c52-bec8-38dccb4f1e84	0.9827	0.0173	17.6248	470	0.5532	R1041
@336a05fc-57be-4807-8a2e-55783d4f0558	0.9789	0.0211	16.7505	453	0.4901	R1041
@d75364ee-1bff-49b8-998e-65fc65071e7f	0.9854	0.0146	18.3462	434	0.5622	R1041
@1bbbda11-408a-5db5-8920-c4c9a366db18	0.9799	0.0201	16.9766	5894	0.5154	R1041
@80825727-0079-556f-a9d5-095c1cc6b863	0.9789	0.0211	16.7471	5914	0.514	R1041
@b8720a16-43e3-475d-b4bc-a20334b81cc6	0.9826	0.0174	17.5891	386	0.5052	R1041
@f61894d8-174f-4385-91a0-c740c16301e5	0.9905	0.0095	20.2145	361	0.4626	R1041
@c9c216c8-8381-4f10-985f-e28ea5e0fce7	0.9731	0.0269	15.7102	14323	0.4764	R1041
@5a65b2e3-421b-4af2-a10e-e2eeda82ca71	0.9832	0.0168	17.7435	524	0.3187	R1041
@0b43ded6-de2c-4b76-84c6-fc94eee61755	0.9684	0.0316	15.0071	348	0.5345	R1041
@f75cc405-2891-477c-8a78-69225f21728f	0.9876	0.0124	19.0521	378	0.4497	R1041
@95ad4317-e8e8-4a7c-a6c0-8168448426ec	0.99	0.01	20.0029	245	0.3755	R1041
@b955cfdd-0f07-4a2a-ad15-afcdcf063486	0.9755	0.0245	16.1139	370	0.5757	R1041
@9c787925-6bf8-469d-8738-e4149d154e0b	0.9942	0.0058	22.3664	291	0.4502	R1041
@ccc52264-8fbc-455b-86fa-a371bfa04847	0.9759	0.0241	16.1736	514	0.537	R1041
@d599eeb3-877e-48d0-a19a-0f46c583bba3	0.9544	0.0456	13.4129	368	0.5245	R1041
@9da90009-d207-4f32-89ab-af1ada755d62	0.9734	0.0266	15.7511	484	0.5269	R1041
@15b76eee-4d1f-4005-b6c3-c5699f640b92	0.9902	0.0098	20.0825	434	0.5369	R1041
@990cfb48-57c3-44e2-bbb4-25b943a39718	0.9778	0.0222	16.5387	11807	0.4845	R1041
@bc32e931-f40d-476f-9cf1-14247308c5ce	0.9974	0.0026	25.8403	339	0.6077	R1041
@a0add934-e39f-445b-b4d5-d083842254ff	0.9566	0.0434	13.6295	429	0.5944	R1041
@5145d4b3-f4f4-469f-a63e-2f8d065fb3c7	0.9602	0.0398	14.0026	5090	0.5204	R1041
@9aa8df7c-90b2-4e5a-9600-1dff55fc4ca0	0.9704	0.0296	15.2909	6922	0.5036	R1041
@d0e32fad-a5a6-4d88-8c01-610e22b1704d	0.972	0.028	15.525	413	0.5012	R1041
@35900db5-2a6e-4c2b-9dc2-06fc66ee1d26	0.9583	0.0417	13.7981	376	0.3989	R1041
@ee3fe758-da5f-460c-b064-0a2c66385a38	0.9965	0.0035	24.6187	395	0.5139	R1041
@d9736458-400a-43c3-9f8b-c8ab8d69f0ae	0.9889	0.0111	19.5587	413	0.3414	R1041
@706a3008-0ba8-401e-86b9-e3a27a492592	0.9815	0.0185	17.3329	351	0.5385	R1041
@4870dba4-f91f-4a6c-8319-db707beec491	0.9888	0.0112	19.5235	355	0.5352	R1041
@b810a39c-f463-4c1b-957d-a8005182bc09	0.9677	0.0323	14.9053	396	0.5455	R1041
@fc9a571b-4cb2-42b7-8fea-8ec236917eff	0.9776	0.0224	16.4957	346	0.5723	R1041
@297fc22d-8954-4e00-a670-1e99f28af2e5	0.9774	0.0226	16.4586	404	0.3564	R1041
@c9f2b977-1a19-4bc4-95cc-f9d8243d280c	0.9665	0.0335	14.7489	515	0.4738	R1041
@bb81e5e8-7963-4920-adb9-df969aa373fb	0.9859	0.0141	18.5145	357	0.4706	R1041
@1cb6e1f3-c848-4698-971b-3251c6496f22	0.9718	0.0282	15.5003	382	0.5052	R1041
@63755208-6bce-4af7-a2a0-6a533bf0f0cb	0.9774	0.0226	16.4549	2951	0.4524	R1041
@ac134619-240d-4f31-8922-1397d2cabb72_1	0.9651	0.0349	14.573	13427	0.4606	R1041
@188b2acb-1b17-4891-86ac-b928bdeae49c	0.964	0.036	14.434	492	0.4878	R1041
@b77326bc-1f4d-4cef-9166-26b450d0b023	0.9937	0.0063	21.9901	354	0.4661	R1041
@7a3d548c-5c4e-42e3-88c0-d58df15749b3	0.9824	0.0176	17.5503	386	0.4715	R1041
@e92cecdb-7d86-400d-99a9-0cf2e0242e2f	0.9807	0.0193	17.1412	1473	0.4881	R1041
@ab8b87b8-aa7f-4f88-b402-d12e0c7de849	0.9746	0.0254	15.9449	515	0.4854	R1041
@e35a3fb7-bd4e-43cc-bb22-3a922a3c8a8d	0.9755	0.0245	16.1085	518	0.4266	R1041
@c32b7f5f-2989-4518-9ec4-e6039caa5ec3	0.9756	0.0244	16.133	8398	0.5322	R1041
@aed84928-cf84-4fec-854e-b802663814df	0.9868	0.0132	18.8073	257	0.5798	R1041
@a305c1fc-9036-44bc-8352-d67602221b32	0.9528	0.0472	13.2649	380	0.4737	R1041
@877e48d3-0b06-4da5-81b3-ab7c7a54d38e	0.9782	0.0218	16.622	350	0.5714	R1041
@a4379abc-8439-4e9f-b321-c18893f29fdb	0.982	0.018	17.4502	25655	0.5214	R1041
@650e606a-be14-4af6-85bf-9059709b030c	0.9687	0.0313	15.0467	349	0.4355	R1041
@60b9935c-5e98-4e3e-8a72-efdfcf0fc24c	0.9768	0.0232	16.347	9538	0.5179	R1041
@be7313c0-3caa-4408-887c-f65639cacc90	0.9619	0.0381	14.1961	331	0.577	R1041
@cff26def-9e46-4cf0-9474-f88c154659ca	0.9863	0.0137	18.6402	269	0.5725	R1041
@ea6f3e0b-510d-45d7-9d88-877e49e7a873	0.9537	0.0463	13.3482	342	0.4737	R1041
@a62accf6-1d16-4470-afd3-7c9fb7680a80	0.9775	0.0225	16.4837	1497	0.499	R1041
@bf26ff72-4f3f-4f3f-b054-7d8fcbbe04e9	0.9774	0.0226	16.4518	421	0.5677	R1041
@06d3cee1-145d-43fb-8df6-de0ffcd2c3f3	0.9873	0.0127	18.9682	334	0.5778	R1041
@dcb0559c-0c95-489f-9dcb-9daa8406bfbe	0.9785	0.0215	16.6819	237	0.4684	R1041
@c4e978b8-1295-4254-97f2-21f5363eb68e	0.9815	0.0185	17.3237	352	0.517	R1041
@5222c418-e2f1-4b03-8abc-a3f16628f0d7	0.9765	0.0235	16.2959	314	0.5064	R1041
@7795e5dd-4903-4f66-99b1-5c3035f849dc	0.9549	0.0451	13.4585	382	0.5654	R1041
@79a43381-fa41-48fa-81fa-f4bdc09a70a4	0.9539	0.0461	13.3653	411	0.5669	R1041
@e9cdd425-99d1-47db-ba5a-99f3be0bdbd4	0.9749	0.0251	15.9983	258	0.3915	R1041
@026b0c14-3dd6-44a6-84eb-98bd86062e08	0.9906	0.0094	20.2848	330	0.3455	R1041
@d16f527f-d5bd-4514-a215-60986d8ffb7f	0.9694	0.0306	15.1436	438	0.484	R1041
@74ace674-d1bb-4a73-9595-ef32fedba5b9	0.9859	0.0141	18.5063	410	0.4049	R1041
@8e4cfa7f-8d64-417c-aa70-7a10690882ad	0.9815	0.0185	17.3185	355	0.5099	R1041
@71bfc026-5de1-4cc4-82e9-d2f3d4932887	0.9655	0.0345	14.624	433	0.4088	R1041
@b8977356-a960-403e-a4e5-29f63fba3d34	0.981	0.019	17.2082	316	0.4399	R1041
@540f302b-8eba-4ed0-8eb3-239ddef3c31d	0.9883	0.0117	19.2999	327	0.5138	R1041
@76c69d89-0621-48fc-882e-d46de17015ab	0.9746	0.0254	15.954	424	0.533	R1041
@4dba60a4-e8e5-421e-91be-105e260aa712	0.9862	0.0138	18.6111	402	0.4229	R1041
@0cf220be-c41c-459d-ba57-a1d4df41e713	0.9925	0.0075	21.2299	399	0.5213	R1041
@19e70e32-e49a-4ea8-b4c0-06818134e8e4	0.9894	0.0106	19.7496	375	0.52	R1041
@48522d64-1d48-47a7-a0a9-58b792c43c35	0.9623	0.0377	14.2383	544	0.5147	R1041
@c8ec99f9-60d3-4485-80bb-e04e37536744	0.9918	0.0082	20.8843	388	0.4768	R1041
@25d9af9d-1a9a-4750-adcd-2dad53974207	0.9254	0.0746	11.2737	409	0.3741	R1041
@c7a1d830-c985-45a5-9873-57c4b38fdcbe	0.932	0.068	11.6762	356	0.4831	R1041
@b747a302-b76c-4771-a621-1da01853cd19	0.9756	0.0244	16.1178	333	0.5045	R1041
@30f89497-380b-4621-b130-a71c4312ec4c	0.9722	0.0278	15.5603	618	0.555	R1041
@a634f2f0-361e-490e-886b-0f09f4883b32	0.9758	0.0242	16.1606	320	0.5312	R1041
@92dacb9a-1cd3-4cf6-8a0d-3cf9d7248294	0.9704	0.0296	15.292	362	0.5856	R1041
@79be27a2-7ed9-4723-8de8-fa418a9be948	0.9804	0.0196	17.0745	436	0.5367	R1041
@a43f2156-dc34-46d2-92ab-b4f04f87338e	0.9798	0.0202	16.9527	374	0.4492	R1041
@43362022-c708-4eb1-9b2b-fc162647e646	0.9555	0.0445	13.5129	3417	0.4308	R1041
@2490d959-0a6b-4439-9309-102ec675f4d3	0.9879	0.0121	19.1745	367	0.4796	R1041
@60940a26-a295-48eb-8a6f-18306608bf9b	0.9787	0.0213	16.714	227	0.4537	R1041
@458fe993-4fc6-4fec-96e2-7f427ba25014	0.9823	0.0177	17.5104	416	0.363	R1041
@7bf2c6f6-a613-48e2-8512-ba7a103ff6dd	0.9763	0.0237	16.247	381	0.5538	R1041
@cc503e51-bd6f-448a-9e73-015316102a68	0.9814	0.0186	17.3067	393	0.5115	R1041
@280fba56-6eb4-4c0d-95bf-bd938ad90d8e	0.9839	0.0161	17.9261	376	0.5319	R1041
@3050760c-ad53-4c31-8665-b7e40df2d353	0.9711	0.0289	15.3861	205	0.2976	R1041
@62d7c41b-2ece-44a2-8b7f-79d705fc2e51	0.9785	0.0215	16.6848	460	0.4674	R1041
@3ee44e5d-c833-4b3e-b927-9823c3abf777	0.9984	0.0016	28.003	298	0.5268	R1041
@3248b2cc-f578-40a9-ad32-a1e7798355b4	0.9861	0.0139	18.5741	13170	0.5299	R1041
@33d7e95a-9d79-4fea-ac66-73dbc2e81580	0.9855	0.0145	18.3776	393	0.5242	R1041
@2277146a-6870-47ff-a4d7-60d72d59e751	0.9602	0.0398	13.9978	361	0.5208	R1041
@d6392a8a-fb70-4014-82a8-84d024985b8a	0.9918	0.0082	20.8494	447	0.481	R1041
@aa734958-2e82-431d-8b28-378689a0c8f5	0.9764	0.0236	16.2727	459	0.5926	R1041
@fbdf402d-572e-498f-adc5-2c1b9b37d931	0.9903	0.0097	20.1148	339	0.5398	R1041
@b4b43e12-705b-4811-8e7e-d83c835d6c4a	0.9965	0.0035	24.551	298	0.5369	R1041
@92007b8a-bcc7-4144-b7a8-6e14d0341b65	0.9704	0.0296	15.2823	3756	0.4854	R1041
@61f139d0-8e86-4790-afff-6a09ed6b7290	0.9838	0.0162	17.9166	334	0.3683	R1041
@00c108a6-67d0-4ed8-bf5d-8e97da7f7a1c	0.9733	0.0267	15.7406	387	0.4574	R1041
@835bb455-67bd-4d54-b176-34825b5a4ec4	0.9875	0.0125	19.021	1705	0.4616	R1041
@b4496ed4-97db-435d-a970-4500f8ce1bd2	0.9843	0.0157	18.0369	398	0.5276	R1041
@e09cf030-eaaf-4924-9b56-deae7e110eb5	0.9646	0.0354	14.5049	365	0.5534	R1041
@ecf10d1f-13a3-431f-bc5e-f6d4bb148889	0.9726	0.0274	15.6224	378	0.4947	R1041
@6b6831c6-af0a-4819-ac5d-b934dbbba900	0.9691	0.0309	15.1056	466	0.5365	R1041
@ecc9a548-7bf7-4d71-8414-ceb11dc75201	0.9819	0.0181	17.413	396	0.4848	R1041
@a5d63b15-eb53-49de-a7c6-90ca70639c51	0.9902	0.0098	20.0765	513	0.4327	R1041
@a4f8d007-5396-4a2b-874c-9fb8afcecc83	0.9885	0.0115	19.4046	393	0.4987	R1041
@1dbeaf47-3adf-4f95-8cfa-a80d7afd179a	0.9741	0.0259	15.8591	503	0.3777	R1041
@5a1c03e6-8d4d-4f7a-a6b6-e4373a5839cf	0.9545	0.0455	13.4166	370	0.5405	R1041
@17c47aff-f0d2-489e-8ea2-1f521826e729	0.9829	0.0171	17.6731	448	0.4844	R1041
@ae7f531f-34f1-4ff0-a8f4-974953b0940e	0.9626	0.0374	14.2719	442	0.4819	R1041
@b7226714-c332-4072-8864-dddc1745ac30	0.9731	0.0269	15.7081	359	0.5348	R1041
@0cd27f27-66d2-43dc-8ef5-e060e9b7a091	0.9844	0.0156	18.0661	3193	0.5449	R1041
@8a5217be-1410-4519-a4b8-702d8fb23aad	0.9716	0.0284	15.4687	1129	0.4969	R1041
@4659f751-cfe1-45f3-b312-0d28a58fb6f7	0.9936	0.0064	21.947	340	0.4206	R1041
@1e2b69aa-da6b-47e0-bd1b-2af5d2a6dab7	0.9683	0.0317	14.9899	351	0.4017	R1041
@9cd99e9c-71e5-4bc8-8137-02473a84e00a	0.979	0.021	16.7776	13410	0.4395	R1041
@3ed65d2e-4c6c-4d5e-a940-ad5215092410	0.9838	0.0162	17.9071	490	0.3163	R1041
@55044e89-bcc7-4218-b152-14da6ed50f73	0.9785	0.0215	16.6833	7106	0.5124	R1041
@a53e6530-f3a3-4c9e-94ea-7779dbc949e1	0.9823	0.0177	17.5142	396	0.4697	R1041
@292a5539-edbd-426f-8f97-a2affdc44903	0.9719	0.0281	15.5093	437	0.4737	R1041
@c9d73c43-515f-40e7-91f5-b697a48681a8	0.9763	0.0237	16.2496	336	0.503	R1041
@53f0a6ab-2921-474c-8ce0-351369a12f6d	0.9925	0.0075	21.2744	400	0.49	R1041
@5af3da06-be99-494d-8b29-307d8cf2b898	0.9811	0.0189	17.2262	15673	0.4982	R1041
@332db267-aa40-45c2-94d8-086a869bb2bb	0.9878	0.0122	19.1267	415	0.441	R1041
@2971d2ff-ecf5-49ce-aa16-546c3b659732	0.9803	0.0197	17.0447	424	0.5377	R1041
@bc7eb31b-95a7-4504-ba56-40c996fbc608	0.9972	0.0028	25.5138	345	0.5159	R1041
@d33572a9-dd03-43d0-9c0f-91e7ca1cad77	0.9884	0.0116	19.3578	345	0.3362	R1041
@6cb9538b-3cb3-442f-9a74-8c0c1dd3cd1c	0.9391	0.0609	12.1547	406	0.4901	R1041
@16a55091-83fb-4ac3-b34f-6128ed3e5269	0.981	0.019	17.207	281	0.4199	R1041
@ec1b0b1d-b10c-413f-9866-565cd1348f73	0.9755	0.0245	16.1004	398	0.5276	R1041
@dd8c4e23-3704-4d75-adea-2a17a2aa11be	0.9918	0.0082	20.8646	441	0.5283	R1041
@171a6a96-0d79-4fef-96ec-e9423f2674af	0.969	0.031	15.0931	415	0.4892	R1041
@4f00c618-4836-47bc-a1b9-8f354e08b022	0.9733	0.0267	15.7344	238	0.5336	R1041
@76eff690-de8a-45ad-b3ed-c8c4c850fff9	0.9753	0.0247	16.0677	432	0.5139	R1041
@eeb4066c-3280-4dec-a173-0f1aebe987b2	0.9725	0.0275	15.6024	346	0.4509	R1041
@797921fb-0a78-4238-bf33-4c31271a724f	0.9457	0.0543	12.6505	378	0.5317	R1041
@b6f35e4f-f040-48cb-8cf8-eba55745f63d	0.9815	0.0185	17.3352	9903	0.4211	R1041
@3712bd9c-081e-422c-9ebf-4854aaf2f6c2	0.9795	0.0205	16.8753	313	0.5559	R1041
@376372c7-8856-4287-a900-0e2061cacb79	0.9828	0.0172	17.6574	310	0.5581	R1041
@89877909-a0a7-490b-96c6-f2dd557c6adc	0.9948	0.0052	22.8454	413	0.4116	R1041
@efdfb828-eb8d-4b02-8a09-63f4969c1d7d	0.9738	0.0262	15.8177	376	0.5372	R1041
@59a839ee-68a1-4d02-8ef8-f07f76cb830f	0.9918	0.0082	20.8736	673	0.4859	R1041
@af5436a8-5f38-4ea3-ae5b-fb756bda169e	0.9604	0.0396	14.0187	450	0.5244	R1041
@50b2c06d-78b4-4650-8f17-ea805d54451d	0.9611	0.0389	14.1032	333	0.4144	R1041
@8ad5f35c-b2e0-43ac-acdd-03434b810014	0.9972	0.0028	25.5056	370	0.4432	R1041
@98a0aa73-d613-4b82-87cb-def5e9c283b3	0.9476	0.0524	12.8061	382	0.534	R1041
@bf524597-83fa-4f58-bec3-0ef4e7e6e036	0.9948	0.0052	22.8819	343	0.5685	R1041
@f31ed28c-3cf8-43c3-80b9-a4e879adc559	0.9865	0.0135	18.6895	419	0.4511	R1041
@f44f042b-7641-4c2d-84c8-fce65ed164f5	0.9649	0.0351	14.5491	3798	0.549	R1041
@6afe8adc-1a2c-4be4-87c3-96ef8caf94d3	0.988	0.012	19.2131	8949	0.4868	R1041
@37a981f5-5b8a-4cda-982c-954ca295231e	0.9762	0.0238	16.2418	356	0.3202	R1041
@677c426a-3f5a-41f2-b3b8-3761ce2347ea	0.9744	0.0256	15.9129	333	0.5526	R1041
@01bd8506-c3bd-44e6-b8cd-c1891431d1ce	0.9896	0.0104	19.8164	326	0.5736	R1041
@52abbabc-1f71-4d90-becf-f356a23d2ef1	0.9806	0.0194	17.1194	277	0.5523	R1041
@1f298861-6dc7-470b-84ea-a64e6e214154	0.9939	0.0061	22.1455	410	0.4878	R1041
@69f814be-dcec-4567-90bd-3a8acdd69307	0.9655	0.0345	14.6277	381	0.4462	R1041
@a119fe88-684d-45d2-8630-032ff7c2dedc	0.9939	0.0061	22.1351	397	0.5516	R1041
@2923e949-48e1-43c1-9b3f-6f703fe97c13	0.9795	0.0205	16.876	248	0.4435	R1041
@68711e7b-792d-4869-9bac-58fd27978870	0.9978	0.0022	26.6639	329	0.5714	R1041
@a78430ee-8e44-49fe-b327-aed4788ba948	0.9659	0.0341	14.667	288	0.5208	R1041
@1c27e4b8-a65d-4bcf-8cf2-87244cc2670f	0.9649	0.0351	14.545	328	0.439	R1041
@53f95f17-0e81-4dbc-8aec-d231dc458569	0.9754	0.0246	16.0988	630	0.5365	R1041
@a09c662c-8735-40b3-b24a-da6bd1473311	0.9684	0.0316	15.0015	4621	0.5817	R1041
@a0455a0a-b0a7-48b0-8ac7-3b5d46ac2980	0.9892	0.0108	19.6743	214	0.514	R1041
@33452704-4616-4427-97b6-36dcfb93c3ea	0.9905	0.0095	20.23	448	0.5045	R1041
@4c950c98-81f2-4b5a-8a45-0e0198ff74c4	0.991	0.009	20.4694	347	0.5418	R1041
@016e807e-2785-4eca-a450-3a95c40c52f9	0.9802	0.0198	17.0316	505	0.5386	R1041
@0295637d-53bd-4ba5-91a3-40f825ae8b3b_1	0.9548	0.0452	13.4494	205	0.5268	R1041
@1607a0ee-665d-4cce-9768-5c6701107e08	0.9905	0.0095	20.2446	335	0.5075	R1041
@8462343f-17d3-4577-8346-b10c8c3d64fe	0.99	0.01	19.9821	347	0.536	R1041
@034bdefd-0a7c-49b8-9f3e-be86b0dcbe69	0.9544	0.0456	13.4141	588	0.4813	R1041
@feed811f-9230-44dc-8fd5-e448d54fb53a	0.9898	0.0102	19.915	243	0.535	R1041
@1c38e483-3dab-4026-b4b1-671a024fd018	0.9922	0.0078	21.0588	282	0.5319	R1041
@33246482-3489-4ad7-93d3-b310ae6fe1e7	0.9802	0.0198	17.0368	366	0.5246	R1041
@95cdc11f-74df-4ee6-b6fa-f06e82893231	0.9959	0.0041	23.9253	481	0.4886	R1041
@1347ac30-b89c-40bd-b51f-aa51ca51a59c	0.9937	0.0063	22.0195	347	0.5014	R1041
@c14fe63b-7fcc-41bb-86dd-e9c3654b5cd5	0.9697	0.0303	15.1921	423	0.5272	R1041
@23f1aaa6-4607-4ca4-9337-5eff1f7a5e34	0.9877	0.0123	19.1101	422	0.5498	R1041
@dd75e0ea-bc65-44ed-85c5-f0a8a44c7a7c	0.9983	0.0017	27.8092	290	0.5138	R1041
@f1ad4c45-fd64-4973-9c5b-bc36c55e24c6	0.9889	0.0111	19.5626	265	0.5887	R1041
@689c6572-e1f3-4391-b8af-a03236ee5b32	0.9593	0.0407	13.901	8362	0.4841	R1041
@5bd70b02-7291-4f00-9ab1-80e88df90871	0.9834	0.0166	17.7964	459	0.4641	R1041
@f134442f-6cb2-453c-91b2-1d2d2a1a130b	0.9684	0.0316	15.0054	5620	0.5228	R1041
@5fee9a5a-1c0b-44f2-9a33-81e676fa570c	0.9853	0.0147	18.3299	4154	0.4015	R1041
@eccf8146-b8cb-49f2-9fc1-835875157dd0	0.9804	0.0196	17.0787	449	0.5457	R1041
@a76a5db5-6410-4fc4-860b-bdb21ba74c05	0.9607	0.0393	14.0509	544	0.5496	R1041
@d8e13831-8c8e-4a4c-ab78-e82cf6a3a54e	0.9927	0.0073	21.3748	365	0.5014	R1041
@0223fc0c-7569-4432-a00e-fcabe5ef610c	0.969	0.031	15.0856	7428	0.5385	R1041
@125ce80e-97b0-4477-abba-003b9800a425	0.9541	0.0459	13.3819	373	0.37	R1041
@fe2bb928-59d1-4631-80da-f63d44171afb	0.9881	0.0119	19.254	371	0.5013	R1041
@c3f22eb3-c353-4ad4-88eb-7c043b037299	0.9986	0.0014	28.6239	255	0.5922	R1041
@968800c8-b45c-48a6-beaa-9c4c82fdb9ec	0.9852	0.0148	18.2844	328	0.5549	R1041
@cc220de4-03ec-4593-89d6-2f9685958f5a	0.9897	0.0103	19.8608	393	0.5674	R1041
@692db3f3-6ce1-4b37-aaa5-e9f67ae7fd50	0.9712	0.0288	15.4107	351	0.4302	R1041
@b0cadf83-c646-4a07-89ec-a4d57712b35f	0.9924	0.0076	21.1694	363	0.4077	R1041
@cd1992a0-335b-4968-a66c-4b5985b27015	0.9817	0.0183	17.3672	236	0.4788	R1041
@560729bb-52f9-4fe0-9364-35ec69277b10	0.9805	0.0195	17.1015	411	0.5669	R1041
@71abe3c3-85cf-47f5-8062-2f34f1ab3c47	0.9887	0.0113	19.4623	327	0.5291	R1041
@b967fe0f-457d-46bf-bfab-3226d8b36b41	0.9708	0.0292	15.347	420	0.55	R1041
@71fc50ab-6f4a-4933-9812-9287c21b18b7	0.9608	0.0392	14.0725	346	0.5405	R1041
@9f2e4519-7797-4248-a041-4ba07b0c3cbd	0.9856	0.0144	18.4212	360	0.4972	R1041
@722fa257-88a1-44e4-9e0c-dd49ac5ba1b9	0.9989	0.0011	29.5394	266	0.5038	R1041
@ba2203e9-3023-4118-abe2-5cdc444abe8d	0.9849	0.0151	18.2131	393	0.5165	R1041
@3ce24178-1810-494d-9ff3-29925db09569	0.9721	0.0279	15.5441	2377	0.5183	R1041
@81038bae-ee63-4b36-bdf8-aab210301c1e	0.9935	0.0065	21.8516	202	0.5149	R1041
@57c3b324-a737-4424-b5cd-05f1d0f4ebbc	0.9649	0.0351	14.5502	477	0.3857	R1041
@f435d626-165e-4727-ae18-7e7c3ed20b56	0.9794	0.0206	16.8576	433	0.3118	R1041
@be0dd467-c869-49ad-8c9f-5bf78b7aead4	0.9831	0.0169	17.7103	12411	0.4889	R1041
@b4aa33d4-98b6-4bce-b9ae-238db0345dd5	0.9918	0.0082	20.8823	330	0.5152	R1041
@66275c0a-18dd-49fb-aeec-99119daf30cc	0.9833	0.0167	17.7831	421	0.4751	R1041
@90cd880c-2266-4343-9bb1-962b22fcc82c	0.9886	0.0114	19.4262	224	0.2679	R1041
@223f5af0-2aad-4e4d-be82-2ae42f22d6c4	0.9781	0.0219	16.5988	383	0.5117	R1041
@447dfcfe-00a0-4673-8b37-068e4e40888f	0.9654	0.0346	14.6052	419	0.5274	R1041
@dafdb7d9-1a9e-4c2e-a2c8-def73ac012b7	0.9361	0.0639	11.944	470	0.5064	R1041
@c8626ff5-fbb3-4790-892c-fa1cb1129469	0.9359	0.0641	11.9327	20213	0.4086	R1041
@851ae079-f51e-4f72-827d-2861aa80d356	0.9803	0.0197	17.0568	376	0.5346	R1041
@e6f4adc6-cb90-46a1-aff6-2d1ff1ca4a8b	0.988	0.012	19.2118	1957	0.4911	R1041
@27755447-adbb-4ab1-b789-26f62e871147	0.9819	0.0181	17.4184	1597	0.5661	R1041
@59d0a07a-6d2a-4294-8148-a939e278f677	0.9963	0.0037	24.3059	5024	0.4769	R1041
@b98e6261-01b0-40fd-8e53-9968333b1e47	0.9877	0.0123	19.0886	350	0.5343	R1041
@b59b3c87-d075-4f5a-8582-44cd47c5f9be	0.9612	0.0388	14.1109	9784	0.5258	R1041
@7ba3c79c-2240-4bc2-8219-4f076266d8ce	0.9752	0.0248	16.0604	417	0.5228	R1041
@764643f3-204f-4845-ac25-5acabb911ccd	0.9925	0.0075	21.2765	421	0.2922	R1041
@66ee54cc-943e-4b2b-8a65-286ea9c69275	0.9861	0.0139	18.5846	423	0.4775	R1041
@ef5a3e62-4800-4058-8995-d129c506d344	0.973	0.027	15.6822	310	0.5903	R1041
@7bc51c5a-b60c-4253-bca6-88c327cc0073	0.9975	0.0025	26.0734	355	0.5718	R1041
@057fa24e-9604-49b6-a956-2edf9a275168	0.9711	0.0289	15.3853	278	0.5108	R1041
@d4fac6eb-fdfb-4e78-ad62-a76cc3e49160	0.972	0.028	15.5212	349	0.51	R1041
@6b8bf591-c6d7-492e-9a3e-6de7fad8b24c	0.978	0.022	16.5808	383	0.47	R1041
@09684bb3-23c4-4154-a3ee-59dd9ec29f39	0.9838	0.0162	17.9107	10409	0.4798	R1041
@5d4c5652-456f-4287-b91b-9b34ad405f8a	0.9944	0.0056	22.5129	4003	0.4647	R1041
@0332c58a-95b7-41af-9b5c-6dc7bcb81083	0.991	0.009	20.4421	360	0.5417	R1041
@60bb5cb1-4c25-4e95-a278-6573ba2c9632	0.9871	0.0129	18.8871	251	0.5139	R1041
@22350fd1-751d-46ee-878c-a33b812435fb	0.954	0.046	13.3723	343	0.4869	R1041
@4809fc5d-8e2c-4d05-a4ce-0ef699e26b4a	0.9821	0.0179	17.4759	7995	0.5076	R1041
@a2c1bd96-6693-4132-ba8b-3a379ba2b31f	0.9628	0.0372	14.2939	4625	0.5008	R1041
@3c88c100-7634-4f93-9445-599aee51a7e2	0.9627	0.0373	14.2796	401	0.5786	R1041
@2a3f796c-6e5a-4368-9b48-75fd26c9805a	0.9977	0.0023	26.4599	366	0.5874	R1041
@0848931c-de02-4265-a743-ab8f19f59641	0.9904	0.0096	20.1943	4193	0.4603	R1041
@33bb025b-103c-40ee-8440-f462df164fa6	0.9679	0.0321	14.9331	10804	0.5034	R1041
@f754c98b-4767-42cc-a04b-b656eb3794a6	0.9838	0.0162	17.9139	303	0.4554	R1041
@e3bfceee-c710-4f01-801b-410bf2bf69f7	0.9892	0.0108	19.6688	5410	0.4416	R1041
@216fa03b-1f07-4ecf-b1f3-dc8b4597f531	0.9681	0.0319	14.9664	516	0.5678	R1041
@1ad52960-7d44-4445-8f0e-b87625d82202	0.9869	0.0131	18.8373	407	0.4447	R1041
@87ac1aa4-2b45-4836-8923-ad8b860f1be1	0.965	0.035	14.5545	2239	0.4989	R1041
@a89cf6f9-d6cd-47bf-a60b-3a7478c76840	0.9967	0.0033	24.7668	329	0.5775	R1041
@24127df8-86e9-486a-9dc0-64ef852b374d	0.9857	0.0143	18.4615	424	0.3491	R1041
@125cd8bd-f197-4a60-807b-9f611258bd51	0.9858	0.0142	18.4826	13473	0.5112	R1041
@b39c4dd6-3a88-4ad4-9287-11e954912870	0.9885	0.0115	19.4091	376	0.3351	R1041
@d2dca744-369a-4d13-bcbb-a2fd5923981a	0.9829	0.0171	17.6683	399	0.5714	R1041
@9b73eee1-883a-4023-8254-00491e51bd70	0.9322	0.0678	11.6865	513	0.5068	R1041
@1a1a2fd2-0892-4a7e-9eba-dc075b067917	0.9841	0.0159	17.9905	365	0.4904	R1041
@5c0bdd23-660e-442e-8242-7ab82a6c0dea	0.9753	0.0247	16.0787	416	0.4904	R1041
@aebaff6a-b43f-4e5d-b7b3-2fec58d2805b	0.9952	0.0048	23.2189	329	0.5167	R1041
@a40a1fff-a614-4d82-afd7-a77f828fdc5f	0.9785	0.0215	16.6805	421	0.4299	R1041
@d0c64671-542c-4787-86a4-79ad9259b4e4	0.9844	0.0156	18.0577	15450	0.4915	R1041
@fd248ca0-9cee-402b-9735-61b8ee8eb2bd	0.9855	0.0145	18.377	409	0.5477	R1041
@6cdf1063-2fb9-4ee3-bee9-7a99a6ac38a1	0.9668	0.0332	14.7926	411	0.5401	R1041
@2f45cf54-7a4c-403c-b6c2-b5480394415d	0.9948	0.0052	22.8675	490	0.398	R1041
@4a95d82c-e144-4668-9d31-bcce23888614	0.9886	0.0114	19.4312	375	0.464	R1041
@0b4811ae-d2e8-48f8-945b-22759ab6d3aa	0.9299	0.0701	11.5441	521	0.2917	R1041
@91986321-1da8-4f84-9e27-b79ea525e2ee	0.9855	0.0145	18.3998	307	0.5212	R1041
@2aa630fb-380f-4341-b44d-b51ac3c4c4e1	0.9819	0.0181	17.4266	7420	0.4772	R1041
@8d735cc1-d119-4bb1-bc27-8beaa295bdf5	0.9705	0.0295	15.2993	415	0.5349	R1041
@b339e91a-ae22-43e8-b60f-9f91ab1c67f6	0.9854	0.0146	18.3525	328	0.5335	R1041
@ac8c52fc-9c95-46ec-875e-7bd0e07c9968	0.9859	0.0141	18.523	314	0.5605	R1041
@d4c8cfeb-3a83-49a8-909d-0e0cd8cb3f92	0.9677	0.0323	14.906	360	0.4111	R1041
@f4cf70f4-3571-45b0-8681-26ac31fcc424	0.9936	0.0064	21.938	424	0.5024	R1041
@bb7feb30-d4c1-4677-a475-d091f88d498f	0.9807	0.0193	17.1402	417	0.5156	R1041
@2a74a80d-2182-4487-8afe-6e330fb6d982	0.9862	0.0138	18.5968	420	0.5262	R1041
@f0a2a170-6ab7-4f60-a780-839418e2d09d	0.9741	0.0259	15.872	419	0.5728	R1041
@e5e2d0db-8a0e-4d5f-9ef1-05c767fe307b	0.9651	0.0349	14.5672	424	0.4764	R1041
@dd583db8-de48-409e-8153-29a0a79a9187	0.9796	0.0204	16.9043	9969	0.4316	R1041
@78c578bc-8527-46eb-934f-37699b1177af	0.9836	0.0164	17.8431	371	0.5364	R1041
@20c082d6-be53-48f0-975c-14a6b45085eb	0.9714	0.0286	15.4315	357	0.4566	R1041
@5d31d7be-62ec-456b-9e40-e4bf6b7234dd	0.9819	0.0181	17.4289	393	0.3257	R1041
@b9f01819-413f-46fc-9fd8-41af4a83ca9f	0.9861	0.0139	18.5575	13076	0.5035	R1041
@3fc21d9f-9aa8-4cd2-93ea-843d9e0e6573	0.9662	0.0338	14.7066	336	0.5685	R1041
@82391b5e-8655-4f60-83ae-a80d9a134540	0.985	0.015	18.2386	422	0.4716	R1041
@9585b0f3-7464-4043-9039-21c9ced6ddfb	0.9795	0.0205	16.8812	10429	0.4999	R1041
@29a7ad47-450c-4907-b1aa-dbddff2a4047	0.9789	0.0211	16.7534	304	0.4803	R1041
@1370fe81-a7be-4240-b04e-5f7b4cacd7cc	0.9519	0.0481	13.1777	313	0.5495	R1041
@e9bcc367-2559-4f13-a8f9-86f29bf353a5	0.9824	0.0176	17.5426	366	0.3852	R1041
@35c29c92-acf5-41e9-8381-721ec4e0a90a	0.9944	0.0056	22.4819	431	0.5128	R1041
@3ba1e204-d89d-4de2-8af8-1bafb127f1f3	0.963	0.037	14.3232	2439	0.5109	R1041
@76d67d8d-03d4-4f7e-a929-ab6c3494c988	0.9613	0.0387	14.1202	10543	0.4467	R1041
@44bb0dac-c8af-43a4-bcbc-da44805ea225	0.9819	0.0181	17.4152	334	0.5868	R1041
@3716b6e1-280a-438f-b559-544d1d4fa3c4	0.9705	0.0295	15.2945	465	0.3871	R1041
@1f8bab46-c719-4255-8d68-00183c405f55	0.9697	0.0303	15.1868	307	0.4853	R1041
@d55579b0-b9ff-4ff7-901a-2847625e19bf	0.9746	0.0254	15.9566	368	0.3152	R1041
@35acab3f-6407-40ff-9b54-949be0909657	0.9933	0.0067	21.7524	393	0.4911	R1041
@2416fd97-5306-45a2-994c-7c8aa18ac926	0.9899	0.0101	19.9546	1415	0.5145	R1041
@8325e028-072f-4807-a532-cc7475890cbc	0.9593	0.0407	13.9041	13764	0.5121	R1041
@74f5fb9f-4c27-4a20-a2fb-33a9680542d8	0.9926	0.0074	21.3013	419	0.4749	R1041
@5d5c5197-9363-4fd0-b1ee-fec211dd0645	0.9859	0.0141	18.5046	6773	0.4426	R1041
@9a4dcccb-eb0b-499e-81af-f6be96aaedbc	0.9829	0.0171	17.6814	323	0.4737	R1041
@01aea164-9b00-407c-a4d0-a9b1687605ce	0.9836	0.0164	17.8435	207	0.4638	R1041
@3b2540f7-018d-4532-8442-e1f7e1ff4362	0.9612	0.0388	14.1146	466	0.4979	R1041
@6e1a3f5b-4c23-421c-9551-ce985ee9eaf7	0.9839	0.0161	17.9444	6109	0.5472	R1041
@d7099d07-0c3e-4b35-b2d6-286325295a59	0.9716	0.0284	15.4716	501	0.4391	R1041
@034fb821-c87c-4191-a326-cb227c6e6efa	0.9882	0.0118	19.2711	441	0.5034	R1041
@7d0d793a-1e3c-4b77-b466-de771cfbb6f5	0.962	0.038	14.198	1485	0.4714	R1041
@9b6cf68b-c3e5-4af6-a1d9-9baaf954d299	0.9809	0.0191	17.1797	247	0.5142	R1041
@96a576a1-8e79-418d-ab84-a54a1a13729b	0.9656	0.0344	14.6315	338	0.5473	R1041
@8fae99be-e33a-418a-9c40-085ab0743f9e	0.9865	0.0135	18.6816	5308	0.5317	R1041
@c8f47dd4-ea4c-49a5-827f-be54202c2cf1	0.9675	0.0325	14.8851	402	0.5174	R1041
@f731e832-7b52-4dce-82bd-1ee65c07b76a	0.9762	0.0238	16.2433	395	0.4456	R1041
@65eb1fb7-e916-487d-a6a6-f5bad228a44f	0.9794	0.0206	16.8539	12282	0.523	R1041
@3f030d39-009e-4480-a1e2-af510596339d	0.9895	0.0105	19.7924	8769	0.4969	R1041
@dc51461d-3471-49e4-8b95-e65a77cb9292	0.9696	0.0304	15.1658	289	0.5813	R1041
@b575a058-5f73-4cca-9c0f-51326afeafd9	0.9905	0.0095	20.2349	254	0.5079	R1041
@fcef5ec0-43d9-4954-868c-747869efcbb3	0.9849	0.0151	18.1976	334	0.5599	R1041
@54fffe10-98da-4c9c-8f42-c94e3024e272	0.9796	0.0204	16.9039	373	0.3512	R1041
@fc68907e-67aa-4c1b-b7eb-69d139a5cd46	0.9863	0.0137	18.6182	483	0.4182	R1041
@7afcb927-e2c3-4937-b066-41c3cdd0f988	0.9633	0.0367	14.3494	357	0.4986	R1041
@4f9e7e68-81ff-4329-b4a0-c467a55f10fc	0.9848	0.0152	18.1798	373	0.5094	R1041
@573550f1-97c5-475b-81c9-b55aea4b2942	0.9787	0.0213	16.7147	331	0.3897	R1041
@2fc9665f-91d6-493e-8211-fa638d94badc	0.9783	0.0217	16.6369	359	0.5682	R1041
@e09cb9f4-008f-4c6a-b7e9-d87cef0f2707	0.9845	0.0155	18.1089	9955	0.4904	R1041
@a8c93775-1dd9-4c23-8717-32a4e1e85dd3	0.9841	0.0159	17.9965	395	0.5646	R1041
@22c39e2f-4cc5-4d30-95a6-d8d523faeaeb	0.9829	0.0171	17.6684	376	0.5426	R1041
@9843e917-f40f-4234-bb7b-2b023250787b	0.9862	0.0138	18.5942	326	0.5061	R1041
@270de37e-f8b1-4d83-8f30-fa8dc99b9876	0.9685	0.0315	15.0109	1949	0.5013	R1041
@14c38d72-0d06-482d-a220-e4b0d39ffca3	0.971	0.029	15.3771	400	0.515	R1041
@80a1ee30-b208-43fe-b7db-476ff9fe8393	0.9664	0.0336	14.7349	297	0.3872	R1041
@2b8c97eb-d09e-4386-a77d-b6bde85dfbbf	0.973	0.027	15.6891	543	0.512	R1041
@e12a7d36-40e5-5b67-9148-ecbdfa386c08	0.9805	0.0195	17.1042	1383	0.4975	R1041
@bf333c98-6c6a-5aa0-8966-d7484cc42828	0.9883	0.0117	19.3251	2442	0.5676	R1041
@e97e46c4-2fce-4a32-b4ce-8fc4eaaecafd	0.9721	0.0279	15.548	390	0.6077	R1041
@cfad676f-4641-4453-a0e8-f1c25e184b31	0.9709	0.0291	15.3546	338	0.5059	R1041
@ef2e91bf-3b7c-4954-b0a5-850c8ee3a1ae	0.992	0.008	20.9683	287	0.5192	R1041
@b0990602-71e2-4e0e-b878-9131c044eb3e	0.9845	0.0155	18.088	444	0.518	R1041
@b6a07f12-a55c-4b1f-88da-37bb107b6c8f	0.973	0.027	15.6851	314	0.4713	R1041
@b72460ac-1721-4854-8e2b-c38651620086	0.9813	0.0187	17.2728	384	0.5417	R1041
@dd24f64c-a8b6-4580-baf5-ecaa5a942153	0.9863	0.0137	18.6302	381	0.2913	R1041
@37185218-cec1-4173-a65d-7e2a15ebacd0	0.9902	0.0098	20.0868	245	0.5265	R1041
@dbe6057d-6439-4c3e-afe2-ef4228059048	0.9925	0.0075	21.2314	332	0.512	R1041
@8fdb7da7-66fb-4c58-b62c-afd0ecd0af15	0.9886	0.0114	19.4399	524	0.5191	R1041
@f3bf9a57-eba8-4857-88ee-3952fb5acf8d	0.9596	0.0404	13.935	301	0.4385	R1041
@e6aaadbc-0a6a-488a-9263-cdd5cf19b2b7	0.9734	0.0266	15.7567	311	0.4148	R1041
@aa33bb70-b5f1-4e85-aa31-bbc194c3d8ed	0.9923	0.0077	21.1229	432	0.5069	R1041
@690a134e-0be6-41a4-8921-bd5bcb27d393	0.9784	0.0216	16.6627	397	0.5088	R1041
@9828b048-9f6a-437b-afb6-2fc2e8f0315a	0.9647	0.0353	14.5211	250	0.524	R1041
@f47b6877-5e65-5a27-9a62-a7c3bca388fe	0.9853	0.0147	18.3377	1805	0.5817	R1041
@488170ab-347d-4810-9fb6-2d29bd2d5c66	0.9978	0.0022	26.5218	393	0.5089	R1041
@3af8bc4c-d204-4b59-b2b5-b882b15666d5	0.9737	0.0263	15.7926	407	0.5749	R1041
@91940730-153c-4a91-8cf8-936811c14e32	0.9863	0.0137	18.6462	373	0.5362	R1041
@5a122f9f-a8f5-4961-9aed-014d5773609b	0.9692	0.0308	15.1098	443	0.5011	R1041
@79ba4323-7739-4a14-9d20-1cb90f23857f	0.9839	0.0161	17.929	310	0.429	R1041
@20840813-6c63-4ca6-b46d-89fe4c076ebe	0.9885	0.0115	19.4069	24954	0.5213	R1041
@29bca381-0ba4-4f9d-acf6-fcf35e85deec	0.9805	0.0195	17.1084	359	0.5153	R1041
@82602f6b-c39a-4939-b20e-41a03871d812	0.9754	0.0246	16.0838	455	0.3297	R1041
@3896ac99-5666-4eba-bf9b-9dcd2bdf77ec	0.9054	0.0946	10.2424	445	0.4584	R1041
@d98b817b-a006-4853-a23f-e1303952093e	0.9692	0.0308	15.1173	465	0.2796	R1041
@f080500a-23f3-421f-9032-6218e77e650d	0.9663	0.0337	14.7195	333	0.4234	R1041
@b6d6db24-b58e-4bfb-b039-f57239ceb49b	0.9939	0.0061	22.1168	427	0.3911	R1041
@f0e579c0-ae3d-47a0-aae5-812aa299f96b	0.9884	0.0116	19.3522	390	0.5128	R1041
@cce8c7d0-7cb6-4e9b-915a-deeea3689bb8	0.9796	0.0204	16.9071	216	0.3796	R1041
@81f05a3b-336e-4aec-9f45-e5a626781197	0.9836	0.0164	17.8429	289	0.5467	R1041
@4fe98769-d282-443e-bda0-97ea16336f2a	0.9689	0.0311	15.0746	391	0.5115	R1041
@3a70e5e6-837d-4431-9722-07ff8ed84ea6	0.95	0.05	13.0085	1733	0.4928	R1041
@b405594f-15dc-412e-aa75-4ce9925bd155	0.9661	0.0339	14.7024	319	0.373	R1041
@146c17a6-347e-456d-8825-d8a612b8e78d	0.9904	0.0096	20.1619	365	0.5479	R1041
@a2217129-1a0b-4ad3-98cb-a52613d0274f	0.977	0.023	16.3791	332	0.4337	R1041
@f09744d2-74b7-44ec-bc64-ee801b51bc85	0.9591	0.0409	13.8873	401	0.5362	R1041
@11ddf567-c3e0-48ee-b6a5-39eba59c80a5	0.984	0.016	17.9476	348	0.4454	R1041
@463650ce-1d85-40c9-b63c-df4e3b81e929	0.9959	0.0041	23.8815	404	0.3985	R1041
@f680caf1-06d5-4863-beff-1707a9526be4	0.9773	0.0227	16.4383	336	0.4524	R1041
@f09324d2-d877-4478-96d5-42533583102a	0.9936	0.0064	21.9249	1348	0.5148	R1041
@71c0cae4-4d80-4b7f-8089-429eaf648dcb	0.9795	0.0205	16.8779	5068	0.5148	R1041
@1289a4d3-c02e-4c37-af47-7208a9512230	0.9763	0.0237	16.2499	21517	0.5134	R1041
@d846c1f8-d762-4089-9cb9-43960dde4f0a	0.9846	0.0154	18.1359	444	0.491	R1041
@6947f095-3b1b-4fcf-b709-cfc9056a8485	0.984	0.016	17.9546	9288	0.504	R1041
@23499b69-f0ee-4699-b470-cc1611391cc6	0.9434	0.0566	12.4751	455	0.5604	R1041
@57d3c846-5eae-4a1d-87f7-f4dd68082c43	0.9263	0.0737	11.3254	283	0.5901	R1041
@a7c5b5f3-2d42-4a89-8681-d3de6f07162a	0.9814	0.0186	17.2958	332	0.4789	R1041
@f249561e-16ef-4a18-8c46-5012acfc1f1c	0.9612	0.0388	14.1079	323	0.5077	R1041
@28380b1f-a3d8-4394-a5b0-8d836bab85fd	0.951	0.049	13.099	425	0.4188	R1041
@fcc00298-adbc-4f9c-b1b6-63a5985714fd	0.9922	0.0078	21.0841	430	0.4651	R1041
@a8695da0-e631-4d02-9c02-763eae7c78eb	0.9924	0.0076	21.1858	310	0.2968	R1041
@dbe29196-038f-463b-b18a-e994ecc108f0	0.9851	0.0149	18.2675	4616	0.5097	R1041
@820a16f3-e25a-4bfc-8806-109929da5601	0.9747	0.0253	15.9623	278	0.3993	R1041
@3b0635e2-42bb-46ed-a7c8-f12814a8aab8	0.9784	0.0216	16.665	10991	0.4984	R1041
@8f597aed-4020-452b-a1bb-5ffccaa76707	0.9779	0.0221	16.5655	356	0.5393	R1041
@9b9bb8a6-3e03-4e3f-80f5-3123760bdebb	0.9897	0.0103	19.8881	374	0.5936	R1041
@58757b48-6fea-4228-b01d-b5338afb9af8	0.9672	0.0328	14.8376	504	0.4901	R1041
@2a5d1b07-e9c4-4e63-b526-75e787d3bdf7	0.9916	0.0084	20.7368	291	0.488	R1041
@82e07c57-a257-4c55-bb49-4a542632555c	0.9744	0.0256	15.9145	12872	0.5216	R1041
@fa9d34e2-d3cd-4066-b1d8-ec95af5317d2	0.968	0.032	14.9547	384	0.4922	R1041
@d7e2282d-78ef-4537-b4d8-82a527231560	0.959	0.041	13.876	425	0.5506	R1041
@decfa973-ac1b-4b98-bd30-7d1b9b7e3a4c	0.9823	0.0177	17.5196	427	0.5293	R1041
@b7c99438-61b6-4ee6-8043-3a26b8e4760c	0.9852	0.0148	18.306	7460	0.5052	R1041
@ff847758-d4f8-4e40-9f9b-70c0faaef7d4	0.9831	0.0169	17.7322	389	0.4679	R1041
@55811da1-abdb-478c-86be-e180446f0c03	0.9712	0.0288	15.4131	329	0.465	R1041
@5a043d95-2918-4387-9b7f-f9723e335bfd	0.9801	0.0199	17.0181	358	0.6173	R1041
@1c3b3348-4da3-4d12-9c21-5cbb8067f291	0.9713	0.0287	15.4156	302	0.5364	R1041
@74452941-9419-4a0a-af7c-5ab2f7029090	0.9874	0.0126	18.9955	399	0.4662	R1041
@ca56475f-0479-46d7-a70e-da20a75aced9	0.9948	0.0052	22.8655	331	0.5227	R1041
@e3e168a8-b692-4a59-838a-150f9f7e9cad	0.9622	0.0378	14.2228	512	0.457	R1041
@e36adb2f-afb6-4e15-a0f1-50734630d246	0.9825	0.0175	17.5769	491	0.5071	R1041
@5f9bef01-a134-4f66-8b6c-c84e6d824b94	0.987	0.013	18.8713	359	0.468	R1041
@74632154-6ea7-4272-a1a4-71e3162d9aee	0.9708	0.0292	15.3536	486	0.5617	R1041
@5a217996-aa59-429e-b4c9-684309217d27	0.974	0.026	15.8564	409	0.4523	R1041
@9836b21e-4ae5-4bd1-a1a7-5c9af5840a6d	0.9693	0.0307	15.1342	419	0.4749	R1041
@39eb2e27-bb14-48c4-bd37-ea8e910c952b	0.9744	0.0256	15.9228	360	0.4278	R1041
@08fbc3bb-6a45-4067-9edf-f7f199943999	0.9614	0.0386	14.1376	530	0.517	R1041
@6f003cd9-aef9-4fe3-9202-24b3caff8993	0.9869	0.0131	18.8407	354	0.5339	R1041
@b5618554-89b9-4e65-8207-44e7c50aafd9	0.9582	0.0418	13.7851	218	0.4404	R1041
@4bd3a565-2cdd-4ceb-9f8e-7c5b8ef82787	0.99	0.01	20.0094	4670	0.4565	R1041
@536e67f6-3d0f-43c6-b460-fa591ee5907f	0.9819	0.0181	17.425	2283	0.5773	R1041
@accce0e7-e833-44d0-9033-b45b5d7021ce	0.969	0.031	15.0858	303	0.5248	R1041
@b046e139-8f26-4938-a07e-683698bfad21	0.9675	0.0325	14.8805	429	0.5198	R1041
@30906a30-ff3c-456d-8096-dc3436de23b4	0.9691	0.0309	15.1069	476	0.5105	R1041
@fa6cef37-33a8-41b1-af73-cc6971246c32	0.9867	0.0133	18.7736	402	0.5149	R1041
@8ef0e5bf-31d9-40c5-ba9c-abae8536e091	0.9897	0.0103	19.8834	338	0.5059	R1041
@290796ce-1956-4b4a-92f3-ff0d4cf3af26	0.9847	0.0153	18.1494	392	0.5638	R1041
@e7558e97-9efe-40b1-96f2-7bd299bd1cfb	0.9815	0.0185	17.3357	372	0.4651	R1041
@68f415c6-5f0c-4695-bb62-41e8c6559c9e	0.9886	0.0114	19.4391	409	0.423	R1041
@5763d36b-6ae0-45b7-a951-dcb02233f25d	0.992	0.008	20.9495	264	0.4659	R1041
@4487392e-e313-4e68-9b82-16204daedb5c	0.9958	0.0042	23.7209	615	0.4748	R1041
@e39d0403-9c28-4d09-8138-d048e2838a63	0.9638	0.0362	14.4081	477	0.5283	R1041
@d834ad6e-18cb-4a8d-943a-d7bf56c2d868	0.9957	0.0043	23.6167	322	0.5	R1041
@5a253f59-dece-4983-88f5-c1c955b561fe	0.978	0.022	16.568	450	0.5467	R1041
@babe59d7-5a41-432e-8a88-1d1b8615a9b5	0.9934	0.0066	21.8321	333	0.5315	R1041
@ba9b2dc1-fd38-480c-a7d7-e1cf0594b583	0.95	0.05	13.0091	346	0.4942	R1041
@a97a7850-7c5b-45f4-ab26-ef7b322f7ac8	0.9899	0.0101	19.9649	447	0.5324	R1041
@1643f589-0aa1-414e-94d3-18bcf0b440ab	0.9595	0.0405	13.9237	348	0.4684	R1041
@866bc386-8d8d-4e0c-b812-e2cec62322b6	0.9795	0.0205	16.8877	411	0.3723	R1041
@59d61a32-2d5b-4d89-89d6-02e9d74a439b	0.9672	0.0328	14.8461	358	0.514	R1041
@40c49f75-79a4-40a2-80da-e908c56e1953	0.9717	0.0283	15.4808	337	0.4303	R1041
@9137571b-1dec-4df5-87b4-38e49c8eb754	0.9609	0.0391	14.0789	1505	0.4545	R1041
@33baf14c-1922-430d-a310-52b40dda921b	0.9979	0.0021	26.8004	350	0.5857	R1041
@93d8ac9f-3d56-4a5d-b912-a4955d3a9152	0.9823	0.0177	17.5148	354	0.5311	R1041
@9449f9b6-3b3b-4d22-b75f-4844485c7395	0.9863	0.0137	18.6344	622	0.5048	R1041
@59556ec9-3890-4048-a4c6-d845ba565f6d	0.9599	0.0401	13.9661	449	0.5011	R1041
@641bb8d5-1032-4fe3-97b8-71f888f2d1f3	0.954	0.046	13.3743	416	0.4207	R1041
@c3dffe35-59a8-4be2-b30b-1e406b6f23b3	0.9847	0.0153	18.1532	457	0.5055	R1041
@646407ef-46d1-4478-b96d-27f2e9159dcd	0.9682	0.0318	14.9757	353	0.3343	R1041
@0f92f883-5899-478e-ab1b-832a3259cbbd	0.9826	0.0174	17.5949	546	0.3846	R1041
@43852086-84cf-437d-ae58-f693bc0a412f	0.9465	0.0535	12.7155	418	0.323	R1041
@a79874c5-ec9f-42be-949e-3f11af631b68	0.9734	0.0266	15.7543	357	0.5294	R1041
@0d441894-2a37-430a-8e88-e8d11b8766af	0.9911	0.0089	20.4878	345	0.5159	R1041
@7dba6c07-f108-4286-8b61-de46103a6aba	0.9837	0.0163	17.8911	265	0.4717	R1041
@dbd7a622-97d0-4977-aec3-82f3b35f807f	0.9868	0.0132	18.8091	362	0.511	R1041
@c998b0b2-52bb-456a-8009-4dc4ee58f478	0.9723	0.0277	15.5802	410	0.5732	R1041
@48e3371b-3e71-4e82-a108-fedb72aa3a81	0.9582	0.0418	13.7878	384	0.5104	R1041
@b4d3e783-09c3-4f9b-adad-c3daed0810c9	0.9975	0.0025	25.9494	391	0.4859	R1041
@ab523b75-ef3f-4f9f-8cce-8e78c5671c98	0.967	0.033	14.8088	434	0.3687	R1041
@91124ca2-d28b-4bcb-be36-95f9f8fbe30d	0.9572	0.0428	13.6807	530	0.5321	R1041
@552f64f3-6169-40e2-8a9d-09796dfb6eb1	0.9818	0.0182	17.4049	238	0.5672	R1041
@509db0f8-0b7c-4210-b0e6-5e022b07eb24	0.99	0.01	19.9985	323	0.4272	R1041
@15426200-634e-406a-a9c2-fbfee91df77e	0.9672	0.0328	14.837	409	0.4034	R1041
@0d62b30e-419f-42b9-a92a-a5fa1c2e2002	0.972	0.028	15.5349	390	0.5333	R1041
@9f5c2cb5-d275-460d-8d81-01ff3c4bba17	0.9878	0.0122	19.1379	465	0.4065	R1041
@b5b90abd-9643-468b-94a0-b14233185a4d	0.9924	0.0076	21.2123	349	0.4957	R1041
@7fccd279-222b-4cda-bad3-bf090a4b78be	0.9915	0.0085	20.6907	329	0.3526	R1041
@a6a51f8f-22cb-4d42-a76f-029dd48af5c6	0.9741	0.0259	15.8602	419	0.4081	R1041
@01638f4a-0298-4208-ae2f-62ed5456596f	0.9901	0.0099	20.0228	454	0.4339	R1041
@18b66a5d-074f-4558-944e-9514fbbf48e5	0.9738	0.0262	15.8092	377	0.5093	R1041
@13f5b373-ad5e-4b71-b013-7c6fddefad29	0.9917	0.0083	20.8061	435	0.492	R1041
@0c2dd51d-87af-4c98-856e-3a93eb06d96a	0.9885	0.0115	19.3989	383	0.5849	R1041
@d89fbc53-53c5-488a-97de-09d0768759fd	0.9725	0.0275	15.6124	1122	0.525	R1041
@93b3d641-d5fa-4ebe-a823-beca9a5e5cdf	0.9898	0.0102	19.928	379	0.5435	R1041
@ef4b7192-e73f-4cbb-a8b4-452979df69b0	0.9698	0.0302	15.2034	406	0.5591	R1041
@a463bc13-b361-4d26-9a27-6143aa2e75e0	0.984	0.016	17.9518	214	0.4766	R1041
@48348993-0e99-4f00-8200-1fa978bcb615	0.9934	0.0066	21.7887	386	0.5233	R1041
@b7bad03c-965b-4699-99f5-4e617e28df89	0.9642	0.0358	14.4614	2076	0.4672	R1041
@48ed9624-12f5-4f8c-984e-11b9bcb32cfc	0.9839	0.0161	17.9358	353	0.4901	R1041
@c91bc698-96dd-4005-aea2-433b2e542eb2	0.966	0.034	14.6863	13002	0.3694	R1041
@674a75c0-25ee-4173-91b8-540be97947e2	0.9799	0.0201	16.9738	387	0.3437	R1041
@7c30e51a-c637-4198-ae84-154ffa9d65b8	0.9755	0.0245	16.1076	381	0.5433	R1041
@352e0780-3fde-4f46-aef5-b6d98dab61aa	0.9824	0.0176	17.5343	335	0.4209	R1041
@5d2f1aa2-df86-4930-b90c-2c8b49ec7909	0.9645	0.0355	14.4979	810	0.4284	R1041
@ae0a7129-60f6-42ac-83ec-b20714ab0182	0.962	0.038	14.2054	276	0.4275	R1041
@ad0593f3-f80d-4da3-be63-de48cb40100f	0.9769	0.0231	16.3703	427	0.5785	R1041
@57332575-0636-456c-bbb2-38632af38264	0.9764	0.0236	16.2749	286	0.528	R1041
@ff7d7820-367c-410a-acc9-7b28fa4110d8	0.9698	0.0302	15.1972	860	0.5453	R1041
@da3020b0-d27f-4c38-80b9-69d79256cbe3	0.9477	0.0523	12.8135	361	0.5457	R1041
@1a3b2522-e59f-4c6b-8e8b-58464e1eb013	0.9767	0.0233	16.3281	2267	0.5073	R1041
@64b9bbad-1120-4fbe-900e-56187202d8b4	0.9907	0.0093	20.3006	7292	0.5181	R1041
@701095c3-20e6-4611-8c51-05d056e99287	0.9703	0.0297	15.2704	1880	0.4766	R1041
@fe21df82-bd11-4600-a14c-39771f7b8756	0.9753	0.0247	16.0697	348	0.546	R1041
@1c4ffe52-bbe5-42b3-9c1d-c3c38fce5a06	0.9714	0.0286	15.4381	25175	0.5154	R1041
@e66dfe1a-1c10-49c7-85a1-152ef6a30f2e	0.9639	0.0361	14.4215	424	0.5118	R1041
@2773dca7-43d0-4e3b-9eb1-d2a60ac8b4d6	0.9881	0.0119	19.2543	345	0.4261	R1041
@2c6c491e-df34-4ab6-9015-1b727f631774	0.9976	0.0024	26.2166	345	0.4957	R1041
@1fd3b760-68ff-4541-9266-e393ad99d64f	0.969	0.031	15.0868	342	0.3743	R1041
@be9d1ea0-f5c7-4ace-a12f-d23dc6606422	0.9793	0.0207	16.8377	280	0.5321	R1041
@5eede426-7de0-4eca-9d25-af340b539a1d	0.986	0.014	18.5358	520	0.4808	R1041
@0f4388ea-1855-459b-a195-e997e1731156	0.9838	0.0162	17.8921	6622	0.5199	R1041
@2acb970d-8f2d-41ba-bfb5-5df71b889734	0.9795	0.0205	16.882	399	0.5865	R1041
@6d27055c-b9f8-4f3e-ba54-5e78d0ec32ab	0.9936	0.0064	21.9698	325	0.5138	R1041
@3e77fbe6-790c-44b4-b342-7fc592653a15	0.9878	0.0122	19.1216	385	0.4675	R1041
@3d061863-a95d-4c63-a0ee-7425f38d4614	0.9886	0.0114	19.4279	360	0.5611	R1041
@58f3ce9d-f7bc-479c-bf91-1eb62b94c41e	0.9883	0.0117	19.3004	423	0.5154	R1041
@69868ad5-752d-4df2-94c3-481617ffe090	0.9847	0.0153	18.1406	401	0.581	R1041
@65f90f9a-abbd-4bcb-96ef-9e34b5e07ad2	0.99	0.01	20.0131	387	0.4264	R1041
@7f7f7294-498e-4899-806d-d4d9e8d634c7	0.9769	0.0231	16.3692	369	0.5041	R1041
@1d2814aa-98b1-4df8-9885-b6de6eb4311e	0.9479	0.0521	12.8331	435	0.5402	R1041
@2d22ccd3-2d2b-4485-92f9-7de8564d8866	0.9747	0.0253	15.9612	307	0.4919	R1041
@c5b2f57c-8afc-4cf5-b829-d4f1ff322ec6	0.9945	0.0055	22.6017	398	0.5528	R1041
@c2862bfd-d63e-4f8c-8732-5759e23f73ff	0.9868	0.0132	18.7864	1840	0.512	R1041
@1d130c98-f0eb-4212-a9da-84cb53c81afa	0.9925	0.0075	21.269	498	0.4639	R1041
@b3413768-8ebc-4e51-ad07-45699c130ef9	0.9907	0.0093	20.3289	322	0.5311	R1041
@4f83fc59-2990-4e2c-a936-c528ac56eb2a	0.9712	0.0288	15.4055	359	0.5543	R1041
@bba0cfb6-ff07-4057-b059-add80a2ab433	0.9916	0.0084	20.7531	452	0.5863	R1041
@ba4435ad-ca49-4f1d-ba8b-db4e87d1c89c	0.9803	0.0197	17.048	344	0.4419	R1041
@86361d15-5722-4cb2-a91e-f00c11ec0a18	0.9755	0.0245	16.1077	361	0.5208	R1041
@018ebfb9-7b1f-4da1-9627-597057abf0ba	0.9611	0.0389	14.1033	514	0.535	R1041
@c03e7642-d68a-43c8-a115-80bd57bdfb16	0.9666	0.0334	14.7572	269	0.3309	R1041
@bf745fe9-9e5e-4850-9a58-0d03e789a769	0.9825	0.0175	17.5643	340	0.5294	R1041
@fb03f089-f170-45de-aae4-6a7ad9997bd1	0.9946	0.0054	22.6954	733	0.588	R1041
@ce6fe3db-5f42-4caf-bde6-18be56a96526	0.9851	0.0149	18.2733	324	0.4537	R1041
@463d7289-694e-4fa9-a8b8-a7caabf2476c	0.9485	0.0515	12.8824	427	0.541	R1041
@c08596b9-01ce-4696-92e2-8edc275cf81c	0.9796	0.0204	16.9002	4659	0.5145	R1041
@79410ae6-6ad4-48da-96df-34f4ce75dd02	0.9679	0.0321	14.9349	481	0.5343	R1041
@f726e7be-c8ce-47a7-a7eb-a81645214f7c	0.9555	0.0445	13.5158	390	0.5	R1041
@5042a60d-5c87-456a-9049-5e8d80cddecf	0.9759	0.0241	16.1756	470	0.5362	R1041
@786c638c-d197-4cb4-b4ce-75bea9e771cb	0.9891	0.0109	19.6262	296	0.3818	R1041
@6e4fe749-76e8-4716-af41-2b1466b1bb75	0.9651	0.0349	14.5745	318	0.4686	R1041
@7a66ec16-6591-4865-b9ac-a74d7d34178e	0.9601	0.0399	13.9926	391	0.5141	R1041
@91089c1a-18cb-48d7-82cf-383034f7adc9	0.9767	0.0233	16.3339	412	0.5388	R1041
@4ad87f46-abdf-469d-a815-5cd274959a91	0.982	0.018	17.4373	380	0.5211	R1041
@db2abc80-f907-46d3-bb0c-baadb42ba4ff	0.92	0.08	10.9678	456	0.4561	R1041
@7deb279c-dff2-49f8-abe7-42cb753924f1	0.9772	0.0228	16.4145	305	0.4885	R1041
@95f2bbe0-ba61-4f18-843d-168ac606e44d	0.9636	0.0364	14.3943	6032	0.492	R1041
@17d11311-db69-47f6-80b7-10ef77f2a708	0.9286	0.0714	11.4653	230	0.387	R1041
@8a7bf816-7f7f-4261-b912-abfe0ed60c30	0.9799	0.0201	16.9763	383	0.5718	R1041
@0ff82a76-77c5-4da9-8be6-b86e13a40474	0.9527	0.0473	13.2542	369	0.5014	R1041
@7a885b72-ea3a-4c95-af32-9859e303908d	0.9639	0.0361	14.4287	321	0.5358	R1041
@5adcadf2-7bf4-4e1f-8433-032df3c9f0fb	0.9868	0.0132	18.805	365	0.4658	R1041
@0579f293-cb82-4c6d-916b-c0b07ce96f90	0.9951	0.0049	23.0931	333	0.4715	R1041
@f2cfbd63-af7d-467a-b73d-c6d02da1470a	0.9924	0.0076	21.2176	332	0.4729	R1041
@d8c83d5c-4386-45a5-82fe-28c3ccfaa6d0	0.996	0.004	24.0092	336	0.5208	R1041
@474e843b-ff23-49fe-87fc-e6188ef598b4	0.9748	0.0252	15.9824	14687	0.5283	R1041
@2769afb9-bbd8-4935-b5d2-bc363ee6d22c	0.9968	0.0032	24.952	325	0.5138	R1041
@fe5259e2-0b22-4913-a9d3-231206031238	0.9752	0.0248	16.0612	362	0.5166	R1041
@8c24db5c-dc6e-4a2b-a1dd-5e4d889a650b	0.979	0.021	16.7817	334	0.5479	R1041
@36c7d747-9624-4541-ab38-cd03ee61d64f	0.973	0.027	15.6856	483	0.5507	R1041
@c07910a0-6d5f-4d52-a90e-b8210d1a03ae	0.9829	0.0171	17.664	451	0.3304	R1041
@f5bf7ce4-67f6-4594-97e5-2b7563c17dee	0.9695	0.0305	15.1608	374	0.5241	R1041
@8dfd4277-ccf2-430c-bcd4-8d46e9d569ba	0.9367	0.0633	11.9876	305	0.5311	R1041
@95034ee8-ab91-469b-8012-f0e167e725cc	0.9796	0.0204	16.9121	351	0.5271	R1041
@19335be7-b6e4-4ef4-804e-1c0018d45a08	0.9739	0.0261	15.827	460	0.487	R1041
@f2408e24-fcea-4cb0-8d8d-349c759b2331	0.9725	0.0275	15.6137	365	0.463	R1041
@0838041e-ce43-40c9-b571-4fc35c454621	0.9722	0.0278	15.558	430	0.5047	R1041
@04bc1509-5b84-4289-83c4-f533ebd8a083	0.9919	0.0081	20.9029	371	0.5606	R1041
@a1e8bf14-d6a8-4e67-b9fa-67c602a1848f	0.9823	0.0177	17.5317	433	0.3695	R1041
@3bafbbe6-3f43-41d6-a8d6-ad5736339cd8	0.9841	0.0159	17.9885	393	0.4351	R1041
@8651f8ea-d572-4af9-bd28-9d8f6a61c721	0.9654	0.0346	14.6123	424	0.5236	R1041
@368724e1-7b29-49a3-b37c-8ba2da568437	0.976	0.024	16.2014	344	0.532	R1041
@152215a2-75a8-4ff6-b2f1-5418c302cec6	0.9681	0.0319	14.9573	357	0.4286	R1041
@050223f9-f9f8-4cc9-9ef4-33ca7f78fc82	0.985	0.015	18.2249	4172	0.5319	R1041
@058df297-0910-45a1-8c70-526bff360789	0.9909	0.0091	20.4177	319	0.4859	R1041
@865ae824-832e-4ecb-a096-f887ec669ee9	0.9882	0.0118	19.2969	1844	0.4924	R1041
@b0d409cd-ae55-43f3-bdd9-7fc3b6f22ca3	0.9439	0.0561	12.5089	337	0.4332	R1041
@b09b7055-7c94-4d66-8db1-874fc3fc4cac	0.9948	0.0052	22.826	316	0.5411	R1041
@0d85b02e-5950-4c6b-8a68-828e4b4f3e90	0.9702	0.0298	15.2595	311	0.5113	R1041
@cb13584e-e35d-4f6d-a6ff-5d969237e80d	0.9797	0.0203	16.9295	312	0.4519	R1041
@b427b315-f6b1-462f-9803-a50a0de2fadd	0.9635	0.0365	14.3748	365	0.4438	R1041
@95e181a6-5a86-42e8-be06-b2b28f0579c5	0.9604	0.0396	14.0269	506	0.2826	R1041
@60c8a0df-1b1f-4dbc-870b-028774bc7ac9	0.9641	0.0359	14.4486	319	0.4389	R1041
@bba3c3a6-cea8-4a4a-a5d5-0ba795a262c4	0.961	0.039	14.0925	5807	0.535	R1041
@04f33c9e-2d1b-4b75-8812-69c3d97fc0f8	0.9892	0.0108	19.6582	390	0.3923	R1041
@989e105e-2436-438b-a3c0-1d38b76360b7	0.9828	0.0172	17.6477	1690	0.5278	R1041
@6780ef86-8c23-4fe2-a481-7ecbd5fb5001	0.9782	0.0218	16.625	351	0.4017	R1041
@ec67e50b-688b-4589-b10d-b4cddf821597	0.9712	0.0288	15.4073	421	0.5249	R1041
@d983865e-e4a1-41fa-906f-b2565ef58046	0.9941	0.0059	22.2556	333	0.4805	R1041
@06e31ae3-1ece-4703-bfab-dcfc6e848fde	0.9894	0.0106	19.7507	286	0.521	R1041
@65ba94cf-3e44-4bfa-8029-fa4a419bd89d	0.9841	0.0159	17.9931	412	0.5243	R1041
@323e75db-ba6a-485c-b005-5c3f115f7c7c	0.9926	0.0074	21.3255	330	0.5545	R1041
@462e60e2-d952-44ac-9895-4aec0a2187a8	0.9556	0.0444	13.5289	370	0.4595	R1041
@45766f24-0a73-4189-aaef-def3e24ec534	0.9732	0.0268	15.715	397	0.5995	R1041
@ec61b7d0-9654-41c9-8974-dd40277dafdf	0.9659	0.0341	14.6701	382	0.5393	R1041
@2dc33a21-31a3-4160-9ace-073494164fc1	0.9821	0.0179	17.4695	462	0.5671	R1041
@82c461d1-7f74-4acd-961c-1ee8a9a07924	0.9545	0.0455	13.4233	1282	0.6248	R1041
@aab5f78e-18d5-4c50-837a-84e80681d5af	0.9895	0.0105	19.779	379	0.5198	R1041
@c71d14fa-8c0a-46cc-bbd4-d0b2c53f1ca4	0.979	0.021	16.7767	379	0.5224	R1041
@ed5353a9-1ce0-490b-a22e-16fbb2025773	0.9889	0.0111	19.5519	442	0.5498	R1041
@a3137af9-3232-4245-b7bf-8f337408f35f	0.9817	0.0183	17.3753	401	0.394	R1041
@ef00515d-5cc2-43cc-bd73-957be329faf8	0.9975	0.0025	25.9983	442	0.5023	R1041
@11e0aa8c-64b0-411a-9a7b-a5b53c90691f	0.9859	0.0141	18.5123	398	0.392	R1041
@2d75f0dc-94e2-49fd-adec-e9a6a1429fd3	0.9825	0.0175	17.5575	557	0.5224	R1041
@a188ed42-05ca-4bc1-9ebd-12a0c66e13a3	0.9779	0.0221	16.5619	560	0.4482	R1041
@ce80995f-2692-419e-a63c-784b34f5fd44	0.9717	0.0283	15.4826	313	0.5687	R1041
@49d05cc5-0a4b-4ed8-8cf4-109ebea56eb4	0.9834	0.0166	17.8075	7737	0.5171	R1041
@38c8c7fd-597b-471c-95bd-411aa4ce9636	0.9816	0.0184	17.361	11688	0.4559	R1041
@ef5893bf-fef6-419e-ad7b-4c49626693ea	0.9911	0.0089	20.4823	313	0.5687	R1041
@20569522-dbf7-47b7-98c7-669f420d5779	0.9627	0.0373	14.2804	325	0.3508	R1041
@929c8e42-2d76-45d2-b6fa-4e25c4e5144c	0.9792	0.0208	16.8181	416	0.5505	R1041
@429ed3cd-1425-42e6-ae24-60fbf92eda7b	0.9827	0.0173	17.6282	434	0.5323	R1041
@63db86cb-e3e6-4673-be15-2c2e3096aedb	0.947	0.053	12.7605	337	0.4896	R1041
@c4d28d56-2aaf-4a6c-96f2-534464bf2a88	0.9581	0.0419	13.7741	398	0.5528	R1041
@90c4c72d-c320-443b-a3af-846d786ed408	0.9909	0.0091	20.4157	337	0.4985	R1041
@3de49a2c-0eff-4723-8a60-844de493eaf1	0.9631	0.0369	14.3337	393	0.4733	R1041
@861c921c-3f97-4432-b329-6878708788e3	0.9834	0.0166	17.8096	508	0.5512	R1041
@186fe7fd-8e9b-4dfe-aed4-4d82b347bcbe	0.9801	0.0199	17.0081	344	0.5116	R1041
@6937218b-d48e-4c1c-8161-78eb6fcc993c	0.9868	0.0132	18.8078	382	0.5497	R1041
@4fcf90c3-1814-4ab8-9fa4-8dbba3784d0c	0.9731	0.0269	15.7074	356	0.5253	R1041
@499a79fd-8a24-4f43-a631-5ed154331052	0.9785	0.0215	16.6847	410	0.4561	R1041
@13e1698c-9f60-4acf-91db-c68bf01f60f8	0.987	0.013	18.8659	280	0.4786	R1041
@74e2ad51-3b36-4702-8b2f-29a50b8fc671	0.9878	0.0122	19.1374	351	0.51	R1041
@2e1a5c13-eb69-4e76-a000-44f0f2474df0	0.9849	0.0151	18.2197	488	0.5	R1041
@64b4d7bd-6bf6-41da-b5c7-61eddd81bfff	0.9934	0.0066	21.7818	324	0.5062	R1041
@c248783f-c0ae-4342-a72d-2a2868a86735	0.9889	0.0111	19.5414	440	0.5341	R1041
@f23476fb-d551-4a51-a7ec-1741604e0a12	0.9649	0.0351	14.5463	990	0.5303	R1041
@360791f4-c975-40fd-a761-186c8baf255e	0.982	0.018	17.4495	315	0.5746	R1041
@c0911f6b-63c2-4c82-a7b5-f6c2aeb354f3	0.9805	0.0195	17.0896	270	0.4741	R1041
@43f8739c-057e-43e7-a678-d53b567efe67	0.9814	0.0186	17.2985	396	0.4975	R1041
@795b24b0-a521-4183-9e37-45e21a2ea903	0.9848	0.0152	18.1903	482	0.4419	R1041
@2c6c9fb3-67c2-4d26-bf05-cd94d028aa45	0.9746	0.0254	15.9509	278	0.3993	R1041
@72cc56d0-39b3-4e8a-8133-19592aa03f56	0.9725	0.0275	15.607	370	0.4919	R1041
@1121ee8e-c807-4402-b6f7-08d6beb0255b	0.9901	0.0099	20.0539	388	0.5206	R1041
@dd08999f-dbfc-4e84-84f2-735ea811a876	0.9676	0.0324	14.8976	649	0.3467	R1041
@3650bfc8-453c-4800-aa0b-40e827148db3	0.9697	0.0303	15.1874	741	0.5668	R1041
@37df18c6-2af1-417f-9c4d-a3b1aa04d8d8	0.9938	0.0062	22.1016	350	0.5943	R1041
@6743bbd3-f0b6-4489-aebf-0362d6fef30d	0.9537	0.0463	13.3468	330	0.5091	R1041
@366f5998-4842-431c-af4d-3b718cec333e	0.9925	0.0075	21.2537	434	0.5023	R1041
@b845c59b-45f1-46eb-9081-4af31a38760c	0.9867	0.0133	18.7564	355	0.5127	R1041
@3701318c-001e-4b95-ac74-82e2d70eb819	0.9721	0.0279	15.5515	479	0.4426	R1041
@f040ed33-1f66-4efc-ac69-2718eefd3fb9	0.9892	0.0108	19.6567	388	0.5335	R1041
@81e05519-e5fd-443a-a894-9bb72702c894	0.9825	0.0175	17.5714	449	0.5523	R1041
@d04278dc-a773-47d0-a1b6-a707128fec26	0.9878	0.0122	19.123	408	0.5196	R1041
@5ede1106-cd11-4315-a91d-0d45f6d3b9be	0.9856	0.0144	18.4305	330	0.4424	R1041
@0d5a6025-d5d4-4153-a123-bb4a0dc2000d	0.9909	0.0091	20.3911	313	0.5687	R1041
@808f5ac2-976d-4a46-9296-47d0a8e53949	0.9743	0.0257	15.9032	406	0.4778	R1041
@9e23d420-497a-4929-95ef-2e721d05d022	0.976	0.024	16.1934	534	0.5599	R1041
@d7939337-83e5-4fe9-9211-3521fdc5d286	0.9791	0.0209	16.7947	18845	0.4795	R1041
@0c1e1879-2b10-4e84-b16b-a92350eb1ad5	0.9767	0.0233	16.3221	6379	0.5186	R1041
@0f9b7244-d242-4832-a896-3e7640cd0861	0.9871	0.0129	18.8996	271	0.5609	R1041
@76ebedcf-7e50-4592-938b-49e9bac943ec	0.9893	0.0107	19.7071	438	0.4932	R1041
@f8efaee6-f123-46f5-9b0a-50d168ea14d2	0.9986	0.0014	28.5478	456	0.5175	R1041
@45c4a8e4-11c8-4bb8-b2fe-daa597e20231	0.9703	0.0297	15.2662	369	0.4363	R1041
@5836d19e-37bc-4f07-a67d-7b4e99f28c8a	0.9824	0.0176	17.5406	421	0.5629	R1041
@6fe37586-54ab-4b99-8f49-91c265398679	0.9862	0.0138	18.5878	268	0.4813	R1041
@affe8c94-9ee8-461b-b30b-f32e179429be	0.9936	0.0064	21.9049	1346	0.5193	R1041
@07f6e627-742f-46d6-8205-fb39e647348c	0.9852	0.0148	18.3041	342	0.6228	R1041
@8aafca1e-5257-47dd-abef-6d38f840e3a7	0.9858	0.0142	18.4719	328	0.4299	R1041
@17dd198e-24fd-4e0e-aa01-840e5828d8b6	0.9796	0.0204	16.9124	210	0.3619	R1041
@3007c42d-8e23-41bf-980e-40cb3d1e5985	0.937	0.063	12.007	353	0.5581	R1041
@bd5d261a-7e3d-45d7-bf44-52958a3a5014	0.9659	0.0341	14.6753	464	0.4504	R1041
@9b10ffeb-38f9-4be1-9f7a-d8a339397f5d	0.9961	0.0039	24.115	294	0.449	R1041
@a9faf689-81cb-4eee-b95f-1290c3b5a89e	0.9887	0.0113	19.4623	433	0.545	R1041
@7c1c0f20-5039-4c25-8f45-5face94922fe	0.9886	0.0114	19.4325	5696	0.5197	R1041
@1202de43-be68-46ef-bf4b-50782a709288	0.9611	0.0389	14.1032	449	0.5145	R1041
@63dd2e21-273d-4075-9843-8c1a22c1fa0a	0.9916	0.0084	20.7811	350	0.5629	R1041
@d9bbd945-44d1-40b0-bf11-6649acd2925f	0.9464	0.0536	12.711	442	0.5814	R1041
@ec03f772-3bdf-4d14-8780-19ed607e9b37	0.9699	0.0301	15.2078	580	0.4862	R1041
@a325f811-ce17-44d0-a00e-4a9dba80e6d4	0.9878	0.0122	19.1494	396	0.5202	R1041
@b79e9c60-9899-431a-b2c9-e2ca5d474676	0.9523	0.0477	13.2187	456	0.4079	R1041
@6d42f847-c82b-48c1-b53b-aa38689dc2d7	0.9804	0.0196	17.0772	404	0.5149	R1041
@6ae283f7-cf9f-426b-88a9-5a4bd52cae87	0.9989	0.0011	29.6403	387	0.5065	R1041
@9b8632a8-3e27-4003-8d23-e8092ac77664	0.9935	0.0065	21.8535	403	0.5261	R1041
@5322b778-b66b-451f-a77b-6b3f489033ab	0.9852	0.0148	18.2922	510	0.5118	R1041
@d5eddc41-a055-4bf4-ab4e-98a1b8d08ffe	0.957	0.043	13.6682	249	0.4096	R1041
@e85441d0-cae5-4792-adbc-f6db6cb52fbd	0.9716	0.0284	15.4611	376	0.5559	R1041
@ebf2a507-77b9-4366-817b-ed3fcfbf942b	0.9694	0.0306	15.1374	429	0.4312	R1041
@fb3d3e7c-30a9-4e38-9899-628a622c00be	0.9534	0.0466	13.3134	1139	0.5101	R1041
@0bfe663c-be6d-4e87-992f-d64df20546da	0.973	0.027	15.6921	3835	0.5192	R1041
@f72d3259-8d08-4f62-aa09-8ae6d67226ce	0.9785	0.0215	16.6729	11021	0.4981	R1041
@887efaec-59de-4073-8751-a4c953301714	0.9844	0.0156	18.0551	397	0.3401	R1041
@d626e4a1-6caa-41b6-8bc8-2f11a8351660	0.9795	0.0205	16.8928	429	0.5035	R1041
@5345746a-7f16-47cc-bd78-ceb9ba9da3c8	0.9897	0.0103	19.8688	407	0.4619	R1041
@6df888e9-7931-40eb-8157-c1f91033407c	0.9824	0.0176	17.5326	384	0.3984	R1041
@72cd4042-2f82-46c9-b36c-32dede7fb2aa	0.9796	0.0204	16.8971	485	0.5794	R1041
@f9966332-bc2f-4c9e-a9b5-833bda5d531c	0.9796	0.0204	16.9099	393	0.5573	R1041
@331788df-c480-4333-b4f0-968e434cfda0	0.9878	0.0122	19.1208	204	0.3382	R1041
@8afa9c5c-3ce1-47fc-bcb1-607f18176b0c	0.9902	0.0098	20.1005	315	0.5048	R1041
@4f8b5cbd-f8d7-4844-b71e-792ccb3d84f1	0.9864	0.0136	18.6533	338	0.497	R1041
@0ed1ab88-f897-4ee0-ba42-f2fb78fe62e0	0.9921	0.0079	21.0318	427	0.4941	R1041
@dabf4ecd-1d73-49ab-b787-7b83821dcb2c	0.9755	0.0245	16.1049	370	0.4054	R1041
@fe073da5-fdbd-43e9-9d1e-c5562cfc320d	0.9861	0.0139	18.5682	385	0.4857	R1041
@e8866df6-8384-4795-ad04-2acb5232e65a	0.9892	0.0108	19.6595	703	0.5107	R1041
@b70c6c05-3617-4c3e-8d99-8aa5b0e86051	0.9775	0.0225	16.4854	537	0.5214	R1041
@ed54caf9-36cd-4a92-8c97-125c48f274ea	0.977	0.023	16.3842	12438	0.5183	R1041
@2dc623bc-fb30-4b6a-a1d9-26c907fb8a08	0.9698	0.0302	15.1993	2806	0.5239	R1041
@26268f52-94e1-4cf8-8ccf-bbc0770dd1f3	0.9843	0.0157	18.0281	320	0.4719	R1041
@b1d50c03-5f55-4dc0-9a55-6c7031237aaf	0.9591	0.0409	13.8799	387	0.4264	R1041
@4a869113-f913-4a25-8a2d-44f44b067e90	0.9921	0.0079	21.0062	336	0.5119	R1041
@bfc292c8-b16c-4e71-a2da-de7e5c971ecf	0.9676	0.0324	14.8917	400	0.55	R1041
@e168b525-a839-49e1-b4c6-01a5f36a0493	0.9501	0.0499	13.0221	355	0.2535	R1041
@572d5dc9-35e2-41bf-ba48-95a60e09a8d5	0.9941	0.0059	22.3249	420	0.55	R1041
@6108e7f6-2bb7-49d9-b9c3-0f0eb4d90ed9	0.9696	0.0304	15.1642	281	0.3665	R1041
@c2a9b955-a37f-44fd-9849-5b96a4c1b707	0.9738	0.0262	15.817	258	0.4225	R1041
@09a5f7fe-db2a-4619-b7ee-d66e54ad541b	0.9916	0.0084	20.7589	376	0.484	R1041
@f790a423-8aba-4213-8e2b-b4f8edc73c83	0.9549	0.0451	13.4627	438	0.5434	R1041
@db6d3323-2922-4838-bdc7-8e4bd7133451	0.9724	0.0276	15.5918	375	0.4773	R1041
@d5d9e2bc-5bef-4182-b711-cfe131852dc3	0.9731	0.0269	15.7014	465	0.4946	R1041
@32497f95-2358-4f87-a91c-079f5b393f87	0.9796	0.0204	16.9106	529	0.5728	R1041
@9e6ca0c7-cfc5-42ca-b6eb-09c7bcdea836	0.9929	0.0071	21.4836	498	0.5161	R1041
@0e6c134c-d661-43be-8f58-715a2bb29263	0.9799	0.0201	16.9603	486	0.5535	R1041
@3e4ed0bf-182a-492b-92d9-955b3784e827	0.9719	0.0281	15.52	358	0.581	R1041
@def58a8e-dea4-4c80-a4d7-ac8565ea4747	0.9852	0.0148	18.292	13133	0.5305	R1041
@3980d551-9be1-4d99-a837-c6ca467aae7c	0.9777	0.0223	16.5212	299	0.5217	R1041
@4d642edd-b012-47a7-a7d9-8ca5aeaf593c	0.9703	0.0297	15.2757	423	0.5248	R1041
@89b35576-c744-44ad-98dd-b50f2880f8d2	0.9801	0.0199	17.0048	330	0.4879	R1041
@e68d7acf-3f48-4d21-80cf-67cd9f43042e	0.9792	0.0208	16.8228	301	0.5282	R1041
@f06cd2ea-17dc-4876-a4aa-49fd0514abfa	0.9701	0.0299	15.2488	2543	0.5525	R1041
@cd2f83f2-f22f-4082-b574-566691abf7b5	0.9847	0.0153	18.1465	393	0.4987	R1041
@a4e3125c-d397-4a15-8d62-6a54f3bb7554	0.9598	0.0402	13.9624	414	0.3889	R1041
@a4c1fe2f-19ae-4651-b7a9-0a93b2eaa6f8	0.9986	0.0014	28.4847	305	0.4754	R1041
@aa19f55e-5eae-4c6e-9e17-0246d57e2612	0.9798	0.0202	16.9496	463	0.4752	R1041
@227a8fe1-498a-4557-a390-73065c9e7c06	0.9696	0.0304	15.1685	373	0.3566	R1041
@1deab5c1-f53c-44ef-8cdc-5961b030489d	0.9822	0.0178	17.5015	1447	0.4001	R1041
@a57e7774-78e3-4b34-bf85-cb024c08ef85	0.9847	0.0153	18.1636	10831	0.5035	R1041
@d5eadbc8-e555-432b-81af-0e06cd372d32	0.9776	0.0224	16.4929	376	0.4388	R1041
@c8783cbe-aae6-4a58-afa5-ddde5ec2c1b7	0.9759	0.0241	16.1715	692	0.5347	R1041
@ae593894-b862-4423-bd10-003ac36e38a8	0.96	0.04	13.9848	371	0.5499	R1041
@0cf460be-2dbf-4d00-94ef-eff3db4d9041	0.9888	0.0112	19.4938	455	0.4813	R1041
@0c85e836-c847-4ffa-bbb3-93ee8ed10397	0.9934	0.0066	21.8062	347	0.3545	R1041
@971a2d3c-b737-45a9-934f-9f17cec86fb4	0.9521	0.0479	13.1945	515	0.499	R1041
@83f0ee04-01a1-47dd-8631-76a7d9d04e23	0.9777	0.0223	16.5169	486	0.5494	R1041
@606a8972-f22d-4348-8b98-f8fbbb1957a5	0.9833	0.0167	17.7689	449	0.5256	R1041
@9b3371fd-b67d-4ab8-95c2-de67e466fb27	0.985	0.015	18.236	449	0.4766	R1041
@9e41a5f9-726d-4430-9507-0a98ad17a667	0.9921	0.0079	21.0083	375	0.4587	R1041
@cd61f9f9-d8e3-4305-8817-b67d3320e477	0.9844	0.0156	18.0722	390	0.4692	R1041
@a1bb3029-11e3-4e88-a86f-1044c7c47e9e	0.9903	0.0097	20.1384	442	0.509	R1041
@a8b6386b-cc3e-40b5-b1cd-5c0130e4cf6e	0.9756	0.0244	16.1331	460	0.563	R1041
@33a1d2e1-46e5-4473-bb78-16425784e557	0.9668	0.0332	14.7865	6457	0.5005	R1041
@a570027e-8b96-4198-9595-bb288c0ad0ff	0.9687	0.0313	15.0446	410	0.4902	R1041
@17909812-7e93-4476-b61c-35342511bcd0	0.9673	0.0327	14.8495	373	0.4745	R1041
@32720246-02bb-4cbf-b47c-028a13564b64	0.9668	0.0332	14.7844	403	0.4839	R1041
@409d7047-c5aa-48c2-86bc-f6a4d2ebb257	0.9731	0.0269	15.7055	14974	0.5122	R1041
@0d941c36-ce48-4f7a-9e31-a47b14b0100b	0.9818	0.0182	17.4044	483	0.5155	R1041
@bb24b09c-9871-4f85-81cd-6220da19b15e	0.9965	0.0035	24.5914	489	0.4683	R1041
@121490ca-29b2-4d58-afa9-1a8eed07ca01	0.9794	0.0206	16.8582	423	0.5225	R1041
@51dd17b9-be45-4b40-ad2f-9580920bf82f	0.9637	0.0363	14.4032	11439	0.505	R1041
@24fd54ee-cacf-4d19-b79c-1bd7bd6aea96	0.9675	0.0325	14.8752	8773	0.5221	R1041
@3dafc257-a602-4e31-a6f9-988e44b72da0	0.9956	0.0044	23.5993	356	0.4944	R1041
@317f949e-d62c-4e86-8ea9-d843514e3f21	0.9714	0.0286	15.435	466	0.5086	R1041
@37e52245-a913-4dde-9afa-d7e63f6deb88	0.9813	0.0187	17.2804	439	0.4897	R1041
@3480f416-04b9-4421-a00d-4a0de51eaefb	0.9669	0.0331	14.8023	707	0.4682	R1041
@8f1c6328-5831-4ba3-94a3-40bf612073bc	0.9874	0.0126	18.9872	377	0.5146	R1041
@893f7123-50db-44d6-a328-b1f1e384e184	0.9793	0.0207	16.8378	348	0.5	R1041
@3a249daa-8e33-464a-a1c0-a34d73b2bafe	0.9721	0.0279	15.5394	229	0.5022	R1041
@22ec7eb0-4f77-4449-a9b7-254a8a15f272	0.9756	0.0244	16.1344	303	0.538	R1041
@55a7fdb8-db0c-42b0-af1f-e35d9ce72fd6	0.9888	0.0112	19.5009	402	0.5771	R1041
@ab2c4039-c478-42ab-8cc1-6102d5db6d5f	0.9613	0.0387	14.1255	312	0.4359	R1041
@3f3fd1a1-fb64-498d-bf40-fed63fa79511	0.9621	0.0379	14.2192	432	0.537	R1041
@ac362404-8261-41da-a9dd-2b077357553b	0.988	0.012	19.2143	487	0.5359	R1041
@309e01ef-8666-4069-b0f4-6e333e3168a7	0.9822	0.0178	17.4955	543	0.4917	R1041
@11df99ba-845b-4ee1-98b7-90ec1cc78641	0.9475	0.0525	12.7986	300	0.3833	R1041
@97c34087-0131-4115-a6c0-1ab0474d8c56	0.9584	0.0416	13.8048	425	0.4376	R1041
@d5f1469b-42c1-4fd7-ac8d-59966eac8bac	0.9505	0.0495	13.0511	309	0.4887	R1041
@cb833c14-5bb3-4d74-a292-93eb01c33222	0.9931	0.0069	21.6154	370	0.5189	R1041
@dc6b353e-0737-4cca-b068-9be99bd903de	0.9904	0.0096	20.1981	226	0.5398	R1041
@f6c193c7-2e5f-4374-8ab9-e1fd36e270c8	0.9828	0.0172	17.6348	448	0.442	R1041
@fc45a470-082b-42a7-8307-3f6c05ee2d47	0.9888	0.0112	19.515	381	0.4016	R1041
@883dfc4e-f96c-40c4-8d6e-7dcd9f4c0566	0.9639	0.0361	14.4231	413	0.4843	R1041
@b3502d4b-a43e-4cc8-a386-6e178565b032	0.9572	0.0428	13.6878	335	0.4597	R1041
@e4ec469f-d1b6-4261-a378-b3110000f43b	0.9894	0.0106	19.7488	408	0.527	R1041
@9ea904c0-ac30-4f6c-a87f-577539355e57	0.968	0.032	14.955	425	0.4824	R1041
@8b50aed7-03b0-4abb-b03c-c4726c4783e2	0.9611	0.0389	14.095	345	0.5507	R1041
@4603e473-a219-46d4-891b-4b9b072bf26d	0.9691	0.0309	15.0978	483	0.5487	R1041
@62389cee-6748-45e3-996e-d38edc328a70	0.9509	0.0491	13.0901	375	0.448	R1041
@b9d9f400-3133-439a-8053-77e7141b007b	0.9886	0.0114	19.4178	384	0.4948	R1041
@7a5c98c7-5b2d-44b5-bfaf-433db52e541a	0.9944	0.0056	22.5515	518	0.5154	R1041
@1098ac19-b768-415e-ba3f-e376f364b8e0	0.971	0.029	15.3812	363	0.5702	R1041
@b07a9c94-e3a8-43ee-9a61-68e7190c14be	0.9572	0.0428	13.6859	424	0.5189	R1041
@955032ce-970b-4f03-a7be-40305bd0e094	0.9894	0.0106	19.7428	351	0.4872	R1041
@31f0b804-8efd-4468-9303-616721940070	0.9777	0.0223	16.5174	255	0.5569	R1041
@a7a9a7a6-e5b5-46cd-badb-9c5e06feb2cf	0.9736	0.0264	15.7758	378	0.4947	R1041
@177173bc-de4f-4779-a30d-a81b9fb60aad	0.9861	0.0139	18.5548	404	0.349	R1041
@0c6a1e70-e8c2-4d8d-809a-723be7abf077	0.9857	0.0143	18.4576	333	0.5315	R1041
@2a21b330-860d-45fc-9fe5-c56f6ba2b20c	0.9501	0.0499	13.0204	506	0.4901	R1041
@7bf834a2-4b76-4b90-a77e-e3287fae040d	0.9921	0.0079	21.024	386	0.5466	R1041
@bc65e2c1-26db-4f95-b2ea-1d6846aef150	0.956	0.044	13.5651	253	0.3241	R1041
@ad68d127-33bc-4d55-b03d-a93f47bacf3d	0.9769	0.0231	16.3647	241	0.4357	R1041
@01f35117-57dc-48d8-819b-1e9790eee674	0.9842	0.0158	18.0219	8614	0.5118	R1041
@c6a5ffd0-46e0-4518-a507-51dc632679ec	0.9777	0.0223	16.5127	437	0.4874	R1041
@847d3a92-b964-493e-8dca-840b56bf58c0	0.9475	0.0525	12.7999	350	0.5029	R1041
@5391160f-a925-4fef-9f0c-3e2f00f031a3	0.9958	0.0042	23.7292	416	0.5048	R1041
@439b99c2-a15f-41cb-bb60-85c6111dc042	0.9822	0.0178	17.4881	2372	0.4203	R1041
@7838b98d-c1bf-426e-814c-a5e799207c51	0.9622	0.0378	14.2277	390	0.5	R1041
@02969b74-9f94-47e5-a466-d225b274322b	0.9759	0.0241	16.1842	339	0.4572	R1041
@64fc61d3-34f8-4b89-878b-00c5efff2b9d	0.9675	0.0325	14.8851	319	0.4922	R1041
@95fc2043-436b-4103-b861-a4c81eabca64	0.981	0.019	17.214	12808	0.527	R1041
@705954c6-d85e-4823-b135-16a0343d4053	0.9778	0.0222	16.5394	10163	0.5007	R1041
@114b88ee-0cce-4f32-8134-88383741fcf9	0.9807	0.0193	17.1495	491	0.5519	R1041
@4cc5e3b6-a405-43f8-8ad5-18a7ee094252	0.9785	0.0215	16.6675	347	0.4006	R1041
@1f807b30-199d-4f7e-bf5c-71433627392b	0.9753	0.0247	16.0668	318	0.3774	R1041
@52484cc9-66a2-4fb2-846e-dff5830efe4b	0.9731	0.0269	15.7069	362	0.5359	R1041
@eb1c8e6c-7333-48b5-adc3-2ef55a37e835	0.9719	0.0281	15.5137	407	0.5283	R1041
@fab6c102-0b79-48e5-b230-56373e0ba11e	0.9797	0.0203	16.9316	373	0.4209	R1041
@f8e5626f-0988-4241-aa46-7959bcf05b32	0.9795	0.0205	16.8756	375	0.544	R1041
@3e82dde7-f6b9-4aea-a4bb-fbebd8c7ecb1	0.9901	0.0099	20.061	587	0.5179	R1041
@e264862c-fbc7-449a-9d73-eb5f064a88ad	0.9757	0.0243	16.1446	420	0.5667	R1041
@1ff426f1-7163-470c-bf39-3b1dcaddc91e	0.9646	0.0354	14.5113	7245	0.5227	R1041
@e4e3243f-1f88-4d56-b5e1-4ab610e66aee	0.9852	0.0148	18.2842	6489	0.5064	R1041
@1891a157-499a-4d72-ba0f-2fc81d140784	0.9933	0.0067	21.7604	281	0.3594	R1041
@c78c272d-8779-4f37-802e-87b57d09696b	0.9782	0.0218	16.6079	417	0.4916	R1041
@613e135f-a186-4d32-9e30-d165e8bb63a2	0.9666	0.0334	14.7619	336	0.5179	R1041
@8b59d98a-eb8b-41e9-99ad-1fceb70c7f54	0.966	0.034	14.6817	475	0.5347	R1041
@45c3a260-02ed-466c-94a5-8ec2a2a6468e	0.9845	0.0155	18.09	216	0.5694	R1041
@cb72cb42-a7b8-44e1-9837-f7e8cd8f9dbd	0.9748	0.0252	15.9909	381	0.5092	R1041
@85ea35f1-cf9c-46df-91c7-3a5919e32ab0	0.9831	0.0169	17.7102	231	0.5195	R1041
@e90bbf18-8924-4e72-9291-462c63624a14	0.9652	0.0348	14.5822	435	0.4437	R1041
@b5318824-b8f2-4c25-9dbb-94947eca4936	0.9806	0.0194	17.1165	2621	0.5494	R1041
@2babff09-067c-4e13-ae27-afa9a88120a9	0.974	0.026	15.8493	382	0.5602	R1041
@0156f0f7-9523-433a-b302-6b832e066d5c	0.9972	0.0028	25.5964	310	0.5387	R1041
@e8fe492e-e144-4777-b7ec-43b35cc8b26c	0.9873	0.0127	18.9624	349	0.5301	R1041
@6821fe2e-0970-4ee8-8880-6e667304bb1b	0.9685	0.0315	15.0228	4819	0.5016	R1041
@ff2a095b-7f53-4966-836c-005766481df1	0.9771	0.0229	16.3937	367	0.4387	R1041
@4fb8dcee-43fc-4223-b0a3-9e65f2b95b1d	0.9872	0.0128	18.9368	423	0.5366	R1041
@509fbf31-d5e5-4fee-ae61-ac118d875f3a	0.984	0.016	17.9664	376	0.484	R1041
@350f833a-c97e-417e-b220-8db8a5933872	0.9811	0.0189	17.2386	222	0.5315	R1041
@8cf344e8-3198-4a9b-89ab-003e0f5b0ae1	0.9784	0.0216	16.6565	336	0.4762	R1041
@0f8fa40d-75ed-464b-9daf-15cbd9ad1226	0.9823	0.0177	17.5148	7040	0.5303	R1041
@03e3511e-ff09-4323-bca7-2a56379cb2b7	0.9789	0.0211	16.747	1864	0.5118	R1041
@0da222fd-7c8f-4eff-a65d-c51a0bc7ff58	0.9857	0.0143	18.4472	505	0.5426	R1041
@ae4429ad-31b8-4ade-8eaa-53dadea9129c	0.9814	0.0186	17.3052	1724	0.5603	R1041
@d68b19be-23e1-4b8b-af37-97625d1341e1	0.9824	0.0176	17.5418	384	0.5052	R1041
@032c9d1e-8420-4a3a-8d9e-640501fc6fbc	0.9883	0.0117	19.3146	415	0.5205	R1041
@d29ed9a4-901a-45fd-889e-475fc8f7b614	0.9876	0.0124	19.0809	1799	0.5175	R1041
@3b4ecb89-d0d0-4e1d-b1a4-e0bbe53fb996	0.9787	0.0213	16.7081	381	0.5958	R1041
@3af88dd6-e1e6-4c85-afe7-dbb235ffe628	0.988	0.012	19.2128	455	0.4286	R1041
@98a9be94-395d-4aea-a7ba-b9c2be52a647	0.9571	0.0429	13.6729	329	0.4225	R1041
@adcfd8c8-2797-46e5-9290-104d014573fd	0.983	0.017	17.6854	350	0.4171	R1041
@18297c4b-07ab-44b5-b491-0a3c924e3b39	0.9774	0.0226	16.4545	358	0.4832	R1041
@940ef066-c5d9-4ee4-8c02-6e5494af1b36	0.9681	0.0319	14.9568	227	0.4449	R1041
@dbb8957d-01f8-4ed4-8dea-747eb11b08a2	0.9596	0.0404	13.9404	365	0.5808	R1041
@a48c68f4-a38d-4e8b-ae59-cdbb69d58b6d	0.9896	0.0104	19.8349	211	0.3175	R1041
@49a00735-d983-447a-9779-19bb7de99f90	0.9876	0.0124	19.0638	397	0.5869	R1041
@1b8f2676-f68d-47c8-a16f-c1e13044fa48	0.9716	0.0284	15.462	467	0.5482	R1041
@f34e1ffc-4f47-45c7-9186-030114c7b98d	0.9753	0.0247	16.0701	403	0.3027	R1041
@8435180a-555a-4d37-8da7-b8e0d8b3dbd3	0.9511	0.0489	13.1081	1344	0.4784	R1041
@0dc86562-3796-4a86-802f-80cf83e24293	0.9891	0.0109	19.6426	1174	0.4378	R1041
@2abd0b21-5f2c-43ea-b489-f4f21e67f0d8	0.9779	0.0221	16.5547	437	0.4394	R1041
@269f9624-85cb-4f74-b2ae-27c8c7a93d92	0.9954	0.0046	23.4002	410	0.5244	R1041
@e735fca6-5e60-4517-ac06-7fc50e1ad4ea	0.9739	0.0261	15.8295	429	0.4149	R1041
@acd6e12d-6fd9-4098-9f89-aeab512317ce	0.9865	0.0135	18.7061	332	0.4819	R1041
@a2caf7bc-70b3-4a0d-855f-78cfe5d728b1	0.9663	0.0337	14.7213	366	0.5027	R1041
@450f1219-bfca-4ff6-8b13-19f701df0d65	0.9811	0.0189	17.2398	414	0.5121	R1041
@ea64d194-ae0c-4b18-827c-06fbb3807280	0.9892	0.0108	19.6754	455	0.3473	R1041
@72031d67-9cab-4df4-a38f-9dc0797b2392	0.9855	0.0145	18.3951	12141	0.5216	R1041
@5369132d-f7f5-4896-8aa3-cdbadec4ce08	0.942	0.058	12.3643	364	0.478	R1041
@8e6c43a9-566c-4a00-b3be-7884e9428e4f	0.9929	0.0071	21.5001	338	0.571	R1041
@ebc25cd9-973b-4a0d-8b37-3cfddb812db3	0.9749	0.0251	15.9979	394	0.4645	R1041
@35323da0-3e01-4bc0-b586-743ae230f7cd	0.9754	0.0246	16.0916	443	0.4898	R1041
@7f7a84b9-aba9-469e-b29f-ea9b20721035	0.9857	0.0143	18.4479	397	0.4912	R1041
@462772b5-e278-4c08-8bde-fc79163aa96e	0.9787	0.0213	16.7224	310	0.3097	R1041
@4eb692ae-9afa-4ec5-b336-c0ecbad70892	0.9849	0.0151	18.2192	4138	0.6015	R1041
@af5d8bb3-0e63-4acd-b2f1-617407174b4b	0.9864	0.0136	18.6763	14629	0.5267	R1041
@39482341-80b6-435d-a645-7ea36fe6344b	0.9886	0.0114	19.4237	403	0.536	R1041
@16dd58a8-b72d-4124-a1db-fe5e6337aea1	0.9813	0.0187	17.2711	299	0.4181	R1041
@9d467e84-65c9-423c-aeac-ece0d644f71a	0.9886	0.0114	19.4225	410	0.4805	R1041
@9e7d8bcf-7e1b-461a-8b3d-5f55ac248e43	0.9868	0.0132	18.8059	373	0.4638	R1041
@4843136a-ab40-4d6e-a4c2-154e072d7f4a	0.9802	0.0198	17.0233	483	0.4886	R1041
@e1224fec-cbfc-4048-badd-f8962622a302	0.9587	0.0413	13.8416	1341	0.4489	R1041
@f9a379c6-48b9-453e-871b-5ff825dbe6c0	0.9441	0.0559	12.5238	300	0.38	R1041
@e287c690-a387-49af-94b1-483bf6a39cb9	0.9817	0.0183	17.3788	392	0.5408	R1041
@66f0a663-e689-4ce8-9fac-361416d2c595	0.944	0.056	12.516	292	0.524	R1041
@a2c5e7f3-2954-4825-8d6c-39a3493c56ae	0.987	0.013	18.8537	388	0.4613	R1041
@ebab7c2c-f054-4f23-9e77-a3f5aec66100	0.9815	0.0185	17.334	378	0.537	R1041
@4211e1ea-525d-4006-a4fc-70556b7b4c09	0.988	0.012	19.2147	405	0.3704	R1041
@176445d3-7ca7-489d-9be0-3b934f0f1b97	0.9784	0.0216	16.6475	383	0.3629	R1041
@749a8aba-b78e-47e1-95ff-2604c78ca6f0	0.9821	0.0179	17.468	404	0.4678	R1041
@3e112845-1f73-4d92-b368-69d88bfbccb3	0.9669	0.0331	14.8022	446	0.509	R1041
@5920c34f-3527-4eab-b9aa-c7494483ffd1	0.971	0.029	15.3712	350	0.4429	R1041
@1510929d-7aff-460f-b0ac-edc28db7df4e	0.9573	0.0427	13.697	344	0.5581	R1041
@85ed14bf-a2a2-490a-86c6-22a86502240c	0.9931	0.0069	21.5897	241	0.5104	R1041
@f477661c-6456-4182-aa61-0b28f969c322	0.9566	0.0434	13.6253	299	0.5151	R1041
@0fd9458f-fcfa-47b2-b64d-78dd0fb48c81	0.9829	0.0171	17.6798	372	0.543	R1041
@62dc904f-39f9-41fa-94d2-26c483c34b93	0.9753	0.0247	16.0667	339	0.4307	R1041
@66ceb960-b0a3-465b-af4d-fea5c6ab29ad	0.986	0.014	18.5349	358	0.5754	R1041
@e9945939-df4c-46ec-b634-7cbed701ee7c	0.9817	0.0183	17.375	490	0.3571	R1041
@39544332-6370-4345-83f2-c2a715d20954	0.9794	0.0206	16.8695	3129	0.5813	R1041
@88555f00-f957-435d-bf2c-4e3d1791552e	0.9967	0.0033	24.8765	353	0.5382	R1041
@b8bf2502-e1f7-4964-9918-1cf94b2577cc	0.9746	0.0254	15.9552	409	0.3276	R1041
@5f4bc16f-5732-400c-abec-a820bc8c4e44	0.9716	0.0284	15.4605	347	0.5216	R1041
@6aa4777a-ffdb-4946-ba68-86bf0ce7bc3d	0.9684	0.0316	15.0078	498	0.5984	R1041
@f2a43254-4d17-4f6b-8d43-bce7ab519776	0.9711	0.0289	15.3899	5093	0.5252	R1041
@75864099-f3d8-4fd5-a56d-f6f8bc31bf04	0.9871	0.0129	18.8773	402	0.4851	R1041
@41a04f28-f108-4df9-99d5-ae64ac03dc2b	0.989	0.011	19.6019	935	0.4973	R1041
@b3ef4a40-879d-4b22-84f8-849c7ed4e187	0.9714	0.0286	15.4409	365	0.5452	R1041
@a62c2875-975a-4904-87f5-8f469013d19c	0.9756	0.0244	16.128	453	0.5298	R1041
@0e7a5351-4529-47f5-a991-ba0ab7ea2d4f	0.9878	0.0122	19.153	435	0.5563	R1041
@81a72a47-b913-432a-9837-c9b9428db3e8	0.9888	0.0112	19.5034	549	0.5264	R1041
@bb90663c-e31e-469a-b932-019e7e3e2968	0.9903	0.0097	20.1503	333	0.5826	R1041
@6db2c8ea-994f-4986-a83f-88b9bdfbfb2b	0.99	0.01	20.0104	391	0.3453	R1041
@d4066c91-156d-49c0-839a-c63f197797f8	0.9843	0.0157	18.0474	352	0.5625	R1041
@128c76e6-b6fe-4538-a323-c7c6875c42d8	0.9911	0.0089	20.4844	317	0.5205	R1041
@cb674acd-66f3-48e7-8efe-159aa4c0029d	0.9655	0.0345	14.6208	317	0.6215	R1041
@ebf40499-77cc-4da9-88d2-580618ff57dd	0.9719	0.0281	15.5083	336	0.5744	R1041
@ba4affad-0536-407e-9b08-de0a1f844988	0.9803	0.0197	17.0523	426	0.5352	R1041
@c54cba93-191e-4976-83f0-900aeb83cc47	0.9439	0.0561	12.512	373	0.5094	R1041
@e73a803c-4d63-4203-9cef-7db795511a8b	0.971	0.029	15.3699	381	0.4094	R1041
@b126b2dc-a01b-49fe-b120-84b5eed1b0f3	0.9738	0.0262	15.8231	418	0.433	R1041
@43499dfb-1a3d-4407-804e-2ad8065c254e	0.9852	0.0148	18.2847	462	0.4307	R1041
@3b615664-b82a-43c7-bd1a-e4e963ce88ac	0.947	0.053	12.7562	446	0.5359	R1041
@df51f549-b73d-4139-b423-443395f37cf6	0.9873	0.0127	18.9518	4092	0.5171	R1041
@b4806b96-a197-4da8-b403-723d544c83dd	0.9938	0.0062	22.0969	414	0.5314	R1041
@0c41bd1d-c906-4b6d-aaca-1b332ab00ea0	0.9866	0.0134	18.74	438	0.5297	R1041
@524563a5-a184-4e5f-98a5-f72b5944d332	0.9807	0.0193	17.1491	339	0.3009	R1041
@688a4411-521a-4520-8779-22ea7023fe6b	0.9717	0.0283	15.485	360	0.5389	R1041
@4d3e0b1e-369c-4602-b740-37839d5b31f3	0.9859	0.0141	18.5228	10288	0.5004	R1041
@730ca2ed-8107-4d27-8223-8ef065a0c7f7	0.9832	0.0168	17.7345	465	0.5183	R1041
@c27a4333-55e0-4453-ba21-f1a431452968	0.9821	0.0179	17.4758	310	0.5129	R1041
@1ffafde5-1f3b-4f07-93e3-ee8bdea010ac	0.9955	0.0045	23.4669	383	0.5405	R1041
@f2e9822a-a870-4ceb-8ae3-ad3a3deda57b	0.9671	0.0329	14.8255	542	0.4649	R1041
@058f770f-9158-4426-b7bf-856ed8bfb3e1	0.983	0.017	17.6907	619	0.5477	R1041
@a6f9748c-ee11-4ca4-ad46-beb3789414d4	0.9897	0.0103	19.8546	393	0.5598	R1041
@3b0f7b80-9155-4e7e-9b50-f1d374392dce	0.9687	0.0313	15.048	438	0.4658	R1041
@292144bd-f048-4239-ad28-fc99205b749b	0.9783	0.0217	16.6406	427	0.4754	R1041
@0d7fc523-b316-4d0a-af2d-b257420c4350	0.9485	0.0515	12.8783	369	0.4201	R1041
@e09bf6b6-5feb-44e2-9e44-6e06d760f4f9	0.9694	0.0306	15.1473	402	0.4552	R1041
@383a9203-9387-4bd4-afb3-dda5b6f7ed1a	0.9943	0.0057	22.4658	370	0.5189	R1041
@bda3002c-baf1-4f4a-ba8e-f2051e32112e	0.9597	0.0403	13.9416	406	0.5468	R1041
@59c42ce7-71a4-4322-acb5-5cd21c69da00	0.9816	0.0184	17.361	463	0.4471	R1041
@808a3636-b086-4bb4-8fc2-05370fe41304	0.9977	0.0023	26.3663	258	0.5388	R1041
@5d95d66f-cb35-49a8-bef2-ef42cb01ffcf	0.9789	0.0211	16.7582	375	0.5173	R1041
@45275b38-f3f7-41e9-a898-5942c6b60809	0.9785	0.0215	16.6689	4127	0.5103	R1041
@ad948dfd-8042-40b0-8293-30fce582b491	0.9736	0.0264	15.7797	2515	0.4187	R1041
@3d5df84e-0441-4d20-840a-c51d7a61df52	0.9521	0.0479	13.2003	414	0.3647	R1041
@8dd8c72a-9174-4654-9095-196cb1b67a87	0.9778	0.0222	16.5328	430	0.4256	R1041
@8d69d990-b9da-406d-8057-4b47ad584748	0.9652	0.0348	14.5783	13924	0.5086	R1041
@3178f75f-0cad-4aae-aa95-7ff044920c8b	0.997	0.003	25.2897	369	0.5935	R1041
@6f94e106-c900-46c6-96ec-a867b8836b9b	0.9579	0.0421	13.7601	451	0.439	R1041
@00ec6345-e3e8-473e-84bf-ac891d065a68	0.9723	0.0277	15.5699	414	0.5072	R1041
@df4ffc11-237f-4f93-b417-281745fba1d2	0.9822	0.0178	17.4903	652	0.5353	R1041
@4448524a-262c-4387-8fd9-bbe2b3cb1582	0.9921	0.0079	21.0422	206	0.5243	R1041
@becb2647-24cc-4e56-898c-146fdbf338c9	0.986	0.014	18.5307	459	0.5011	R1041
@1d36bdfc-60d8-430a-9f47-166ed17dda37	0.9888	0.0112	19.5205	381	0.5249	R1041
@7b8381dc-b083-416d-83c0-d75b4f677e57	0.9763	0.0237	16.2582	513	0.4542	R1041
@39d087f8-79c9-44c2-955a-3d8feb546aa0	0.9494	0.0506	12.9579	462	0.5606	R1041
@d1ac1f77-684b-4970-bde7-a145b67f38af	0.9871	0.0129	18.9021	402	0.5622	R1041
@e4f6feeb-a6cc-4b5f-8b17-4e547e19fa26	0.9836	0.0164	17.8389	13906	0.4753	R1041
@5fb9a9da-d037-4355-b3bc-4dc8b321a35b	0.9982	0.0018	27.4169	384	0.5625	R1041
@b73b1c4f-7a1f-45c6-98a8-f74bd60a4840	0.9759	0.0241	16.1876	303	0.5644	R1041
@056d0c98-0780-478e-99c1-f270ee7c8b99	0.9816	0.0184	17.344	369	0.4797	R1041
@37e8dd18-5ff9-4fde-afb4-a9ba2f1cf1cc	0.9841	0.0159	17.9868	400	0.4275	R1041
@b9d50966-544b-40b9-b432-71dd95f938b0	0.9426	0.0574	12.4093	10975	0.5372	R1041
@01bc492b-25e2-4a56-8ec6-064c94578c1e	0.9794	0.0206	16.8601	388	0.5799	R1041
@22bd5818-58bd-4c8b-88a0-bcc635b47f40	0.9689	0.0311	15.0754	578	0.4187	R1041
@f9e479a3-7b4b-469e-866e-c311f767e3df	0.9799	0.0201	16.9716	393	0.542	R1041
@6f2b5502-084c-4e25-b010-6512d957902e	0.9566	0.0434	13.6235	395	0.5038	R1041
@f9157b6f-cb62-4421-973d-be4ad81cb4bd	0.9682	0.0318	14.9793	2623	0.4842	R1041
@94bae520-2722-4bc1-b1f7-0b74b0013b37	0.9908	0.0092	20.3395	314	0.3057	R1041
@f71364db-df57-4770-8661-dcee10020ba9	0.9905	0.0095	20.2232	457	0.5295	R1041
@ac382090-c0fc-49a2-9b3c-2c6ebb958592	0.9883	0.0117	19.3037	359	0.4513	R1041
@e5703ef9-4f2c-4cc6-a991-d11e6c8ce7ab	0.9561	0.0439	13.5734	434	0.4585	R1041
@f733d867-cb40-4478-b7e8-85f2cb4461b2	0.9929	0.0071	21.4882	365	0.5096	R1041
@980acd12-464b-4c78-a9ba-de91f758c4a7	0.9806	0.0194	17.1161	6868	0.4945	R1041
@b692f7b3-b689-4a2e-9875-15923e707378	0.9787	0.0213	16.724	677	0.5524	R1041
@c9ddd517-d328-4196-bbb4-1fe725313424	0.99	0.01	19.9807	409	0.5281	R1041
@d95683b9-668e-43af-9ac7-9c2ca5cf7c71	0.9853	0.0147	18.3278	430	0.5279	R1041
@573a5db8-e10b-42ed-9822-f7b6cbc76970	0.9766	0.0234	16.3073	375	0.464	R1041
@a4b36c15-775d-4452-bff1-49fdf941e5ce	0.9744	0.0256	15.9171	23242	0.4396	R1041
@7e44b087-29f4-492c-9ae8-cdd921f47b79	0.9746	0.0254	15.9506	397	0.5315	R1041
@5788d4ff-81a8-4f66-a8ef-298348dd125d	0.9643	0.0357	14.4781	553	0.5479	R1041
@d8b1d25b-1a23-4300-881b-141cff4cbf97	0.9691	0.0309	15.1028	457	0.3567	R1041
@8cab2655-c5be-40c2-bcdf-e200b7004f63	0.9809	0.0191	17.2008	898	0.4967	R1041
@cf9f9594-91e9-4b93-8a6d-eb89a559c25a	0.9871	0.0129	18.8842	386	0.5622	R1041
@17634600-27df-436a-b79e-1d7a0d7eca63	0.979	0.021	16.7853	7739	0.5068	R1041
@be18fccb-6294-429e-8354-66d5ff4a3c61	0.988	0.012	19.215	413	0.477	R1041
@76083212-c076-441c-a565-c312ff51db42	0.9885	0.0115	19.3812	552	0.4728	R1041
@6957f5b9-a50e-4ace-9da8-994be6870cc7	0.9687	0.0313	15.0449	383	0.5144	R1041
@f4c2dc80-2b16-457a-bc20-5942c4ca5246	0.985	0.015	18.2423	368	0.5054	R1041
@880c2672-ba9b-4eef-8bef-133bf15ef16a	0.9895	0.0105	19.7961	6504	0.4911	R1041
@ab2cc15a-f2a9-4b80-a418-41c232b3bfb4	0.9707	0.0293	15.3283	413	0.2809	R1041
@4a8ad0e1-34bc-41fd-9e2e-9b88c6f02e91	0.9684	0.0316	14.9969	365	0.4301	R1041
@205bff09-7aa4-413c-b882-117cdef22c51	0.9908	0.0092	20.3641	320	0.3531	R1041
@aeef88a5-62eb-40dc-8c3d-119f64c2840e	0.9583	0.0417	13.7994	327	0.5382	R1041
@0353de79-f0ec-44cc-9369-78fa2f1cd14d	0.9785	0.0215	16.6838	479	0.4823	R1041
@c1560ace-d942-4b77-8458-5b4721aa8e14	0.9753	0.0247	16.0776	352	0.5284	R1041
@27508b0e-53f5-4638-9918-1240d08ef020	0.9587	0.0413	13.8411	451	0.5277	R1041
@2f014b2d-4cd7-4b8f-bf4e-20fec10acb62	0.9661	0.0339	14.6974	307	0.5147	R1041
@348d91c7-7311-49e5-a0e7-1af8fa008a65	0.9905	0.0095	20.2364	359	0.5432	R1041
@8588894a-0c0a-4a4e-a712-d146b43d40f1	0.989	0.011	19.6034	413	0.5351	R1041
@d689c4ce-3fa9-4d8b-a38d-4b3d84b33bbd	0.9585	0.0415	13.8148	356	0.3989	R1041
@89535d4f-6f38-450e-9831-94d85b422e12	0.9796	0.0204	16.9021	504	0.4921	R1041
@06a7e8b5-cbfa-4329-8237-07ac008bcee0	0.9682	0.0318	14.9775	4217	0.4985	R1041
@9363b851-e853-40b9-aea1-31bfd6830b82	0.9828	0.0172	17.6323	1211	0.3955	R1041
@bd1c0fca-27e7-4f2e-a085-168d9d940724	0.9691	0.0309	15.0967	385	0.5584	R1041
@57604584-16b4-4817-a95a-c2eb30e32d05	0.9838	0.0162	17.9066	418	0.3014	R1041
@62d7417b-b309-411a-a6f0-54a477ad202f	0.9769	0.0231	16.3733	393	0.5115	R1041
@025004fa-0c46-4395-9b15-2397d2387260	0.9923	0.0077	21.138	290	0.469	R1041
@efd11d7a-04a2-45d8-8c9b-e8dfe8d289a0	0.9842	0.0158	18.0017	1266	0.5355	R1041
@33afd2a0-1956-4fe1-a928-bd880c76d79d	0.9783	0.0217	16.633	376	0.4787	R1041
@a321093e-c558-41d8-986c-46bd0e07edd9	0.976	0.024	16.197	518	0.5309	R1041
@a44b1d79-509d-43a8-b24b-d2cd37a46bba	0.9934	0.0066	21.7757	298	0.4027	R1041
@071fc866-4cf4-48ee-b990-94315c37bac0	0.9733	0.0267	15.7286	445	0.4921	R1041
@22f81e88-a2e8-455a-9072-a596f4a51a58	0.9953	0.0047	23.2461	318	0.5063	R1041
@1b30d396-438f-46cb-9e0d-7d02aaec8a4c	0.9633	0.0367	14.3538	396	0.5606	R1041
@23165535-08d3-438f-9de8-1a5365346e68	0.9704	0.0296	15.2819	337	0.4896	R1041
@3f5b89f3-da28-4ed4-8666-f6191ada46ad	0.9549	0.0451	13.4596	298	0.4564	R1041
@e8ff8ab2-3306-4b70-a8e1-bc815677cefb	0.9916	0.0084	20.753	350	0.5229	R1041
@c0e66fbb-2173-4a8f-987a-23d73fd77e73	0.9915	0.0085	20.6814	344	0.5407	R1041
@d1da4531-0355-44d7-b50d-209c5b5dc2df	0.9788	0.0212	16.729	338	0.571	R1041
@2d627628-5535-46f2-8ca3-5cc1977e6c90	0.9745	0.0255	15.9418	424	0.5024	R1041
@16425b4e-a509-4de9-8119-2bc5acc537cf	0.987	0.013	18.8626	1402	0.4757	R1041
@2fe671de-6bee-420e-a571-3b1a0b514a18	0.9749	0.0251	15.9956	488	0.5287	R1041
@192da4a3-3c63-4cac-9540-3446606cfd47	0.9919	0.0081	20.9234	1013	0.5607	R1041
@935fc3da-3137-474d-8e03-1683ea9373a6	0.9718	0.0282	15.5051	362	0.4088	R1041
@874d6a07-297f-4ae0-bb00-c6d03b04f11a	0.9702	0.0298	15.2615	1564	0.5281	R1041
@d7f92da2-8de7-4c50-9ff4-8b390d4b0097	0.9719	0.0281	15.519	407	0.4717	R1041
@1bd42318-eb21-45dd-90ec-2bfc68d17b56	0.9886	0.0114	19.4232	5045	0.4916	R1041
@11fcbf52-a907-4db5-a491-859fe44e0c51	0.9788	0.0212	16.7391	534	0.5281	R1041
@4f8c5b17-f181-4692-ae7b-0f6b53441626	0.9936	0.0064	21.9175	379	0.533	R1041
@76b5fbb7-6d69-4fea-b224-d676d4db68ca	0.9918	0.0082	20.8366	407	0.5455	R1041
@d953eee9-7b0c-42c0-b7fc-8c153de21a17	0.9862	0.0138	18.6153	839	0.5042	R1041
@2851c2c7-00d3-4f8e-9d2b-141e6826767d	0.9916	0.0084	20.7739	233	0.5064	R1041
@3fe1efc0-678c-450b-a3c9-74f7ca3b7426	0.9606	0.0394	14.0426	332	0.5361	R1041
@75df3642-f107-45db-9610-f76c0ef58693	0.9916	0.0084	20.7559	377	0.4828	R1041
@92bc01d7-ea9c-4744-972f-ab0117e851b0	0.9906	0.0094	20.2487	333	0.5075	R1041
@c120a7d8-6614-489d-9304-93a14ee86954	0.9827	0.0173	17.6151	365	0.4274	R1041
@4bb4e1e9-b7ba-4da1-91e2-3f98b3210c3e	0.9843	0.0157	18.0396	381	0.4593	R1041
@1d316a73-28d1-4ec9-98f5-e2a1066d0bb4	0.974	0.026	15.8568	338	0.5385	R1041
@f4aaea12-802c-4d1f-bf4a-97cff5a66a17	0.9944	0.0056	22.5436	418	0.5455	R1041
@bcc31f7b-b24d-474c-a270-8548d720bd9b	0.9861	0.0139	18.5652	5659	0.4898	R1041
@472da605-0c28-414b-86ed-09971b6afdc9	0.9862	0.0138	18.6026	344	0.4826	R1041
@daa0e939-e255-43b3-a3c8-6e810951a8ad	0.9427	0.0573	12.4173	369	0.4661	R1041
@b913a891-d072-4e94-9069-7891e5b0b497	0.9839	0.0161	17.9377	466	0.4399	R1041
@c538e545-5982-4236-b2b7-ae6a58ec9238	0.9752	0.0248	16.0604	2278	0.4482	R1041
@c4fa7763-3a4b-497c-b9ad-1007786ab8c7	0.9902	0.0098	20.0716	390	0.5718	R1041
@b7b05ea1-1b58-4627-93dd-6e362d7299fc	0.9862	0.0138	18.591	326	0.5429	R1041
@d052662d-f2ab-41f9-9c1d-a4701abc973d	0.9835	0.0165	17.8229	382	0.555	R1041
@49ea3f3b-68e2-4238-aaa5-c8d665cb0a45	0.9882	0.0118	19.2701	321	0.4486	R1041
@230c20f6-44b2-44e4-8e3d-3484e4f12938	0.9966	0.0034	24.6376	295	0.4712	R1041
@be4a00e8-fb6b-4440-8a67-090ea4277807	0.9856	0.0144	18.4094	833	0.5066	R1041
@5e102e55-9c8f-469c-b5d4-5cdc04a14cdb	0.9843	0.0157	18.0406	367	0.4714	R1041
@d63bd0ba-a008-4be1-a3ee-0cf66e088e0e	0.9848	0.0152	18.177	339	0.5251	R1041
@f1bc5d6e-d5d4-4f23-b095-cc5549c9d8dc	0.9782	0.0218	16.6189	447	0.5459	R1041
@892b7332-8021-436d-8e7d-0b5f12b582a9	0.9884	0.0116	19.3493	468	0.3355	R1041
@46401a37-c19b-4697-a679-1295462fe481	0.9806	0.0194	17.112	2363	0.5235	R1041
@a3da604c-7699-4969-a932-6c5e5030cb39	0.9822	0.0178	17.5045	300	0.4633	R1041
@e916873e-64e6-4708-a4a4-f0bb3309831b	0.9897	0.0103	19.8516	360	0.5056	R1041
@d67a025d-f556-45c2-aab4-678ecc9dc99c	0.9811	0.0189	17.242	412	0.517	R1041
@90e70dc6-5e66-4b61-9cb7-b1c0e37119c2	0.9809	0.0191	17.1958	432	0.5741	R1041
@0dc31e59-1807-480e-9662-0d708b2a854a	0.9445	0.0555	12.5573	349	0.5272	R1041
@a2a8e93c-3d2f-4d8a-9e2f-f644c8af0fdd	0.9898	0.0102	19.9306	322	0.5994	R1041
@96b26290-0dbd-483f-b69f-39f0210fd121	0.9565	0.0435	13.6107	392	0.5179	R1041
@92d2a1a7-cba8-47b2-93e7-bf077d00a6f2	0.9814	0.0186	17.3022	1902	0.489	R1041
@a2dcba1c-5ca7-4ab0-a42f-d371ffb10d08	0.9828	0.0172	17.6323	445	0.4787	R1041
@b402a0fd-5ba1-47f7-b546-7729b2fec1e6	0.9766	0.0234	16.3116	305	0.4492	R1041
@58c3ff49-fcaa-43d6-863a-dc9f56755c1e	0.9729	0.0271	15.6694	427	0.5948	R1041
@bb660d1f-3262-4500-a4b9-d6dd88502dc9	0.9704	0.0296	15.2918	371	0.469	R1041
@9f5198ce-5e13-495a-bbc3-8faa73a531ed	0.9843	0.0157	18.0361	22338	0.5051	R1041
@7d2a9c5e-fa1f-46ae-b1b7-5dfc2fafdda7	0.9886	0.0114	19.4183	10680	0.5213	R1041
@da7a5d47-4522-44c7-a8c0-8056611176db	0.992	0.008	20.9832	461	0.423	R1041
@093db8b6-c9e5-435c-8ad6-31317924c433	0.9867	0.0133	18.7458	425	0.5294	R1041
@71d70845-a75f-4497-a462-01c976a39859	0.979	0.021	16.7852	537	0.5233	R1041
@44ae31c5-34c6-4b52-8fe7-d2ddb689eb92	0.9851	0.0149	18.2606	411	0.4793	R1041
@e5c33c1a-88fd-4657-ba5a-d7f3fca5a555	0.9772	0.0228	16.4153	5934	0.5396	R1041
@9a8e15ce-1392-4a8e-9617-73be5c8ec7c9	0.9695	0.0305	15.1525	547	0.5667	R1041
@7dd1a4b8-fa70-4060-aa1c-c774ffcb9570	0.9828	0.0172	17.6427	418	0.4617	R1041
@b96c97a9-44d0-455e-8f27-123be2652181	0.9789	0.0211	16.7629	6487	0.534	R1041
@c50414cf-d86e-4d66-9344-393dedb7faea	0.9876	0.0124	19.0774	357	0.5322	R1041
@8deb4548-c553-4a16-bd8b-38f9f87a3423	0.9862	0.0138	18.5965	404	0.5866	R1041
@19c4c0d7-f5f7-4070-a2c8-5702654e2e58	0.9886	0.0114	19.4289	346	0.4942	R1041
@bb77697d-b15d-4d56-a32a-1e51b58c45e5	0.9849	0.0151	18.2132	20540	0.4105	R1041
@a72b1fa4-a85b-4432-abc0-a4b2152a3080	0.9578	0.0422	13.746	510	0.4922	R1041
@7773d02a-5f6f-4709-9b2b-00712fee0eea	0.9878	0.0122	19.1248	310	0.4871	R1041
@7c099dd5-cd87-4bc3-abee-a67086c905e8	0.9678	0.0322	14.9223	294	0.3435	R1041
@4d89444b-7994-4bb6-b2b3-cfe85888729f	0.9904	0.0096	20.1821	351	0.5983	R1041
@97c94807-19a4-42fe-9bcf-bc099565bca1	0.9682	0.0318	14.976	451	0.5366	R1041
@d2063c70-0e57-48c2-be91-0444e37e45db	0.987	0.013	18.852	7057	0.476	R1041
@39df40ed-3b09-4d29-a379-e63b608d7c03	0.9921	0.0079	21.0438	393	0.5827	R1041
@3fb5cf62-b1e1-486b-af42-ff786062b894	0.9803	0.0197	17.0604	2280	0.4557	R1041
@a41aba8f-f8e7-4776-bbb7-151727a588ce	0.9769	0.0231	16.3552	252	0.5595	R1041
@accf1ed0-a5c5-431f-8df3-3a59930f70a3	0.9826	0.0174	17.6058	500	0.512	R1041
@4645e44a-2af7-4d19-b460-b66af3be92e9	0.9976	0.0024	26.2322	360	0.4194	R1041
@98fd35e5-ceaa-41c9-89c8-f2654995cc65	0.9915	0.0085	20.7151	354	0.5198	R1041
@d14a54c2-6f9e-4457-b185-69475d822890	0.9871	0.0129	18.9102	227	0.4185	R1041
@894115cc-26dd-41ed-8782-eadba3590a4f	0.9854	0.0146	18.3462	408	0.527	R1041
@3309ff6c-fa62-497d-a3d3-8656be08f22f	0.9856	0.0144	18.4178	294	0.5476	R1041
@96171dc0-897d-4f75-a5b3-b86bd1e723d1	0.9705	0.0295	15.3089	327	0.3547	R1041
@906c0abf-d285-4a33-bcad-be1db480575b	0.982	0.018	17.4399	394	0.4213	R1041
@0f6a59ed-c065-46c4-9ce1-0e547d6471d2	0.9633	0.0367	14.3549	414	0.4565	R1041
@3fd14af2-8c3d-4abc-8477-4a7717c1e954	0.9798	0.0202	16.9518	486	0.5206	R1041
@d4bbcbc8-eb6f-4485-9f44-57da94b41834	0.99	0.01	19.9881	411	0.4453	R1041
@f0a19630-3852-4e5f-b7f0-7dc708bc7585	0.9806	0.0194	17.1235	380	0.5474	R1041
@a7e9aa61-64f7-4919-9b0d-f595bf147de2	0.9972	0.0028	25.5576	394	0.2995	R1041
@93c4ffbd-c6ad-4903-876b-62e39b3bdbd3	0.9819	0.0181	17.4157	348	0.4684	R1041
@831f9486-18e9-46f6-b5e6-d0b6f33c25f6	0.9724	0.0276	15.5929	371	0.5283	R1041
@1b1cefce-1c6f-40cf-ac37-3c89d8244a40	0.9887	0.0113	19.4676	411	0.5766	R1041
@d85a8c72-bc8d-46f4-adbc-c8a0cd0894d0	0.9781	0.0219	16.6052	372	0.5	R1041
@69cf724a-0d7d-433a-8f37-31d2fbf07039	0.9839	0.0161	17.9355	379	0.5066	R1041
@878bfbef-28e9-430e-a468-1ef4d070807a	0.9619	0.0381	14.1881	399	0.4862	R1041
@d73b26ca-fa3f-4492-b33e-059fa3cecfbb	0.9778	0.0222	16.5304	332	0.5211	R1041
@e779f013-2717-4ed0-bb0d-73bd89ff0f63	0.9937	0.0063	22.0104	363	0.6667	R1041
@220e1fbd-103c-437f-9526-978c8177129b	0.9765	0.0235	16.2882	369	0.561	R1041
@9f8501cb-0e76-421a-b4b2-2966b9337f10	0.9729	0.0271	15.6669	332	0.3494	R1041
@da6ad190-5029-4fbf-8118-970d19d82199	0.9682	0.0318	14.9772	436	0.406	R1041
@307cd7c2-72ea-43dd-839b-8e9eca29c117	0.9875	0.0125	19.0386	395	0.4658	R1041
@38a752aa-6e1d-45d9-a9cc-32d4719fc219	0.9403	0.0597	12.2433	277	0.5126	R1041
@354270f6-d176-421a-85b0-9fb5af836727	0.9673	0.0327	14.8525	376	0.4335	R1041
@b445bb31-4210-4f09-b7b0-d37d036d50ff	0.9939	0.0061	22.1802	203	0.5271	R1041
@ff672c7c-3355-459b-a800-b4276cc4e950	0.9598	0.0402	13.958	409	0.5844	R1041
@9d99aaca-7897-49f9-b5df-a4707de18571	0.9852	0.0148	18.2873	499	0.5371	R1041
@adb05ddf-d25b-45ba-9995-73fe356b1678	0.9903	0.0097	20.1266	359	0.5181	R1041
@2988b768-2da4-4870-85ee-38fc95d739db	0.9903	0.0097	20.1546	352	0.5057	R1041
@8f8ead3c-91c5-41be-8990-250193ee5005	0.9846	0.0154	18.1383	403	0.5211	R1041
@d397e636-bd30-44ce-ac5f-cf8780be27e9	0.9874	0.0126	19.0115	407	0.5602	R1041
@1299aae4-3523-4b6f-9581-1eb2149381d0	0.9587	0.0413	13.8402	228	0.5219	R1041
@67f265a2-1278-4e2d-b315-ed3a12afd835	0.9587	0.0413	13.8454	289	0.4983	R1041
@2de2380a-8aff-47cd-9e50-b88327564aaf	0.9805	0.0195	17.0911	365	0.2822	R1041
@30776ac2-ab42-48bf-87d6-d98602fc1e68	0.9253	0.0747	11.2677	352	0.3835	R1041
@5f5a49a6-07ca-4661-9ff3-e78997f1c661	0.9752	0.0248	16.0624	210	0.4524	R1041
@b0693163-23d2-40e0-a942-77a422ec140d	0.9696	0.0304	15.1689	305	0.5541	R1041
@4683f3c3-bbd2-41cc-885d-2091b861d5b7	0.9715	0.0285	15.45	271	0.631	R1041
@d0c794dd-701b-46d4-8b0e-22e7fd182160	0.9758	0.0242	16.1666	401	0.5087	R1041
@7549730b-639a-47ed-afca-2796af943e21	0.9823	0.0177	17.5129	380	0.5	R1041
@b2d2a9ca-7ab2-4c9c-8299-4d8058e1ee4f	0.9548	0.0452	13.4472	349	0.4327	R1041
@4f83bf44-ecea-468d-b6da-2fca44b5c233	0.9781	0.0219	16.5882	730	0.5137	R1041
@cf7aba08-b61b-4c8b-8f6c-9504a642f7e9	0.9813	0.0187	17.2823	330	0.5182	R1041
@143c961f-8813-4b4d-8819-894a5c8baff1	0.9628	0.0372	14.2998	11457	0.5282	R1041
@6c6c2d17-2689-4cee-b9ad-8e433865260c	0.9844	0.0156	18.0616	356	0.5478	R1041
@dcb9252e-5680-4040-a1db-1348de832c9d	0.9787	0.0213	16.721	380	0.5895	R1041
@a74608de-b52b-4027-9508-e993aa788b30	0.9763	0.0237	16.2609	334	0.3683	R1041
@f0d26e46-49c2-4938-8817-1f06a913553b	0.9931	0.0069	21.6154	397	0.4484	R1041
@63eccc0f-2e67-4e63-b657-c54735e352ba	0.9714	0.0286	15.4359	1831	0.438	R1041
@8211b501-98d1-4ea1-8d31-5b95e5b7c352	0.9674	0.0326	14.8653	824	0.3677	R1041
@abd6f774-bc35-4ea5-bd5d-ee790e521b3a	0.993	0.007	21.5422	313	0.492	R1041
@9397aa67-6192-4392-9f8b-fad99d050ae7	0.9957	0.0043	23.6307	403	0.3598	R1041
@b9ab742b-3570-40f1-86ad-b556de9f2a08	0.9809	0.0191	17.1841	344	0.5552	R1041
@4e5778bb-37c9-4684-a337-7bc04b80d513	0.9775	0.0225	16.4772	237	0.4726	R1041
@280816cd-a630-4e38-9df4-c25469a0534e	0.9778	0.0222	16.5336	374	0.5348	R1041
@0c213b47-07a9-4256-bbc7-4dce3b31053c	0.9912	0.0088	20.5329	370	0.5135	R1041
@bc005bc8-fcd5-4180-ae89-14b5d2862bb5	0.9812	0.0188	17.2475	6143	0.4858	R1041
@fd651e9e-98e1-4c05-ab83-2b96eea91c03	0.9786	0.0214	16.6997	419	0.3031	R1041
@f790fc58-d7b7-4ea2-b5f5-8c80de147ae4	0.974	0.026	15.8556	385	0.439	R1041
@526537d6-0436-4419-879c-2b82edac6a53	0.9795	0.0205	16.8841	306	0.5686	R1041
@877bf073-7431-47bf-802e-20fe50b511d0	0.9732	0.0268	15.7214	285	0.4421	R1041
@bf94a66b-3c3d-4516-b00a-d88819317491	0.9594	0.0406	13.9132	1169	0.5244	R1041
@1e5029b3-3cbe-4fb5-a017-492ebbce58af	0.9677	0.0323	14.9016	428	0.5794	R1041
@8a85804e-6583-4ab5-984e-e0c380206f1e	0.9836	0.0164	17.86	404	0.5248	R1041
@77d7f52f-15eb-4088-9436-e23926b40c2c	0.9774	0.0226	16.4541	297	0.431	R1041
@257bb52c-5e36-4735-8b60-136582fac123	0.9767	0.0233	16.3253	14970	0.4947	R1041
@6c669e35-8edf-456b-af01-0b7aefaf61ed	0.979	0.021	16.7768	387	0.553	R1041
@0e9424bd-0be1-4244-983d-62be02e392bf	0.9427	0.0573	12.4171	356	0.5337	R1041
@cb0dd0ae-befa-4cf5-9026-d6fa5158759a	0.9555	0.0445	13.5145	444	0.5068	R1041
@4f949926-7add-5636-ae75-5ffc49803816	0.978	0.022	16.5712	4518	0.3977	R1041
@c0d2f193-88c5-45f9-940c-87f0767e53e0	0.9832	0.0168	17.755	452	0.5111	R1041
@6bf08e19-c5fd-420a-aa95-72af14141bda	0.9791	0.0209	16.8081	403	0.5782	R1041
@37e4c0b9-70d5-4686-b0f1-7b78db4afa11	0.9752	0.0248	16.0514	354	0.3983	R1041
@4b2e7deb-2230-48da-8388-4b899101ddea	0.9963	0.0037	24.2963	349	0.5186	R1041
@374c60df-2524-4e3c-a32c-1d03d5c70df6	0.9379	0.0621	12.0686	410	0.561	R1041
@d2f63b4a-4ea2-4aa6-ac62-a4c38511b351	0.9899	0.0101	19.9658	372	0.4973	R1041
@7cfbc02a-7f9d-457a-b9f5-ed4950101bff	0.9922	0.0078	21.0513	390	0.2846	R1041
@fd1f3f60-2f5a-4119-b216-91f1fc10e738	0.9739	0.0261	15.8362	315	0.5429	R1041
@61e90a1a-5f55-4d55-8270-2d9d9e1215af	0.9836	0.0164	17.8458	460	0.5261	R1041
@e0891dc8-e1ba-411b-a78d-a998a0a73d37	0.9909	0.0091	20.4219	338	0.5325	R1041
@a8cc5f6a-3682-4578-8ef0-7c3b2381828b	0.995	0.005	23.0323	430	0.4814	R1041
@b8a80997-bfa9-41e6-a1e5-38dfc2889d49	0.9786	0.0214	16.6885	313	0.4473	R1041
@752699f1-bd55-4889-a1b3-462e8ff64440	0.9869	0.0131	18.8382	352	0.517	R1041
@90de18b4-2be9-478e-8fb3-2c2839cf6064	0.9844	0.0156	18.0825	276	0.529	R1041
@3ae9b2b5-47c6-4641-a9ee-d3a078959550	0.9809	0.0191	17.1829	10541	0.491	R1041
@905f9d5d-543c-45a0-b779-d407f0140b36	0.9731	0.0269	15.6958	351	0.3419	R1041
@600d441f-463c-438f-a84e-0c76717adf3c	0.9767	0.0233	16.3326	407	0.4988	R1041
@ceb7bc43-0976-4d96-a70c-dbed2c7bca06	0.9769	0.0231	16.3632	418	0.5096	R1041
@4f6347b9-a3c8-4e54-93a3-97f345896ac0	0.9559	0.0441	13.5529	265	0.5283	R1041
@8449729c-a1c8-45a1-aaf4-219c68be6649	0.9793	0.0207	16.8412	11724	0.509	R1041
@483405ca-5e20-48bc-8a2c-c72b157cc8c1	0.9764	0.0236	16.2748	433	0.418	R1041
@96194451-ba79-443f-be71-f84ba794287b	0.9736	0.0264	15.7891	1358	0.4934	R1041
@e2911444-71f8-5d7c-be10-d3aa3a9c1159	0.9631	0.0369	14.3319	2840	0.4754	R1041
@851f1dd0-d67c-43dc-8310-52c61923465e	0.9805	0.0195	17.0912	317	0.53	R1041
@b4538cdd-7de6-4f17-a366-56b2cb455fbd	0.9693	0.0307	15.1218	358	0.4972	R1041
@e5b7c8ce-36e7-4b71-a948-8485ba0429eb	0.9665	0.0335	14.7432	1815	0.557	R1041
@31e622dc-2e12-407d-aee1-9e48891a99c2	0.9831	0.0169	17.7111	441	0.4898	R1041
@c4bd8220-1150-4e70-9d23-0b099a446751	0.9859	0.0141	18.5169	401	0.5786	R1041
@ac16e3e3-635f-4127-a683-e3b690b7a6ee	0.9847	0.0153	18.1416	363	0.5014	R1041
@62a1eeea-7aba-4783-9142-d02263c9573a	0.9776	0.0224	16.4881	340	0.4912	R1041
@8f9e00e4-d226-40c2-b3d4-45156b60b2d4	0.9798	0.0202	16.9523	15854	0.525	R1041
@aa15799b-5754-4f2f-84d7-2667108325d9	0.9798	0.0202	16.9365	300	0.4867	R1041
@ad65c94c-525e-4bd9-ab16-57ecf896bd83	0.9732	0.0268	15.7166	370	0.5622	R1041
@46b66343-e428-41e9-bee3-030f13dfed83	0.9704	0.0296	15.2846	437	0.5721	R1041
@679a79dd-945f-4071-a1ed-fe53bfb32e2d	0.9679	0.0321	14.9408	406	0.4631	R1041
@6d73b577-58ad-4064-940b-1fafee4a2900	0.9737	0.0263	15.8027	297	0.5017	R1041
@2ffb20db-f92d-4ffb-96e3-fd781140ef53	0.9872	0.0128	18.9347	404	0.5569	R1041
@0ec75566-d148-4808-ad63-b87e3ff0e104	0.963	0.037	14.3146	407	0.5528	R1041
@3f4fd0cc-0a4e-4981-9abc-1746b068595c	0.9808	0.0192	17.1752	338	0.4024	R1041
@b0347ee0-1a13-4255-888f-30a958f51264	0.9851	0.0149	18.2827	6368	0.5151	R1041
@a976b90f-d528-41e1-a375-93e16fc0b5b3	0.9742	0.0258	15.889	6042	0.4725	R1041
@35c87883-6393-4688-ba54-15282da0d3a3	0.9971	0.0029	25.3135	415	0.5277	R1041
@beeb3fad-ec4d-48c5-80f5-b18d3cc3dcdd	0.9911	0.0089	20.4962	318	0.544	R1041
@ace4aaed-9a5f-4b10-ae70-a7e8e512d63d	0.9793	0.0207	16.8302	915	0.4896	R1041
@b0bb8467-ede6-4c75-8bbc-29f78648c4c5	0.9872	0.0128	18.9313	457	0.6389	R1041
@a0b9d34e-47eb-4d8d-855e-d6ceeec90064	0.9834	0.0166	17.7975	8733	0.5096	R1041
@f650bc49-4e2e-470d-a419-12f57f52be72	0.9845	0.0155	18.1028	418	0.5742	R1041
@1d1b1ede-66d4-4fab-be89-7c42119eb9e9	0.9792	0.0208	16.8273	421	0.3325	R1041
@ffd85974-c522-436b-8620-5726ec7cf010	0.9895	0.0105	19.786	422	0.5592	R1041
@18cad25c-77e8-4bfe-bb7b-92c0dc442a2f	0.9799	0.0201	16.9614	365	0.474	R1041
@84143990-0539-41a8-890e-adc7dae055ab	0.9805	0.0195	17.0953	398	0.5151	R1041
@d5e16f3f-c1f8-42b4-8b21-1bae6c964875	0.9766	0.0234	16.3065	280	0.5	R1041
@1c4de9a9-563c-4f8b-a442-d20c3d2e6607	0.9768	0.0232	16.3375	326	0.5798	R1041
@02a9d9d9-8221-4d85-acd0-422a31064925	0.992	0.008	20.9676	222	0.3694	R1041
@1bfbc8eb-8de5-44f1-847d-c9c713327b74	0.9534	0.0466	13.3134	7866	0.5299	R1041
@716dd417-329a-464d-9f7b-35bac791bccb	0.9653	0.0347	14.5936	500	0.454	R1041
@23ef6973-a357-4273-8a00-ab6531b4fe08	0.9774	0.0226	16.4644	1059	0.5439	R1041
@c52580ba-c337-45b0-9b1f-6657e32cb3dc	0.995	0.005	23.0048	360	0.5778	R1041
@6c2d2766-7868-4197-b139-77f27c7d9696	0.9914	0.0086	20.6329	281	0.4769	R1041
@0c741a9b-9eab-4379-afc4-8e02285a9677	0.956	0.044	13.5653	416	0.5337	R1041
@bb045809-8852-4486-9fd1-cf176a262f59	0.9818	0.0182	17.4059	21943	0.5152	R1041
@ec374843-8abd-4d17-9d6e-e7193f2a45bb	0.973	0.027	15.6816	341	0.5191	R1041
@09cb55d6-28b7-4620-be1d-fb600465c430	0.9868	0.0132	18.7826	356	0.4944	R1041
@b373d07d-524d-4825-a23a-3bb9836ca7e0	0.9845	0.0155	18.1	325	0.5138	R1041
@8ca98634-d346-4001-9ea0-d23e867de955	0.9948	0.0052	22.8171	362	0.5884	R1041
@cee1720e-000a-43be-bd39-2da35631798b	0.9378	0.0622	12.0643	405	0.4988	R1041
@f3c82042-4866-4b5d-9fc3-4a02ec3c6839	0.9536	0.0464	13.3368	326	0.408	R1041
@1c2b6ac2-3fcb-4267-b735-e7e44690e7c0	0.9823	0.0177	17.5146	344	0.532	R1041
@b9cf0c49-207c-4bda-a9c8-c637746a3c58	0.9726	0.0274	15.6174	396	0.5379	R1041
@216f1245-3cbf-4e28-adec-9cec5d2ee457	0.9721	0.0279	15.5514	316	0.4937	R1041
@2be45972-c2ce-475a-863a-f4f4cb9ff558	0.9835	0.0165	17.8227	372	0.4677	R1041
@504c2d60-bd2b-42f0-a615-9c2de5ab3aa9	0.9903	0.0097	20.1476	390	0.5051	R1041
@7287aacd-7e95-4fbe-9c84-1ad8703dc95e	0.9813	0.0187	17.2847	4423	0.5083	R1041
@077d0b62-6e02-4326-90d9-713600d0a29f	0.9582	0.0418	13.7852	403	0.4491	R1041
@c4ba5136-8aa9-42fc-9311-6500bd469c84	0.9806	0.0194	17.1222	537	0.5289	R1041
@7bf1f013-5475-4593-9e95-d80a6c4b899a	0.9651	0.0349	14.5733	408	0.5417	R1041
@06cdf51b-537f-48f7-8567-ac42a51d8047	0.9861	0.0139	18.5579	405	0.4889	R1041
@e504a010-0413-45ad-b408-7eca9d39118c	0.9904	0.0096	20.1906	367	0.4305	R1041
@f9507c7e-358f-4864-aa9f-b0aa63eae06d	0.9888	0.0112	19.5264	6164	0.5188	R1041
@3417e697-182b-49df-bdf6-86610b765599	0.9902	0.0098	20.0666	378	0.4762	R1041
@b869bd9a-f3e2-4940-bb4b-765a19b11842	0.9758	0.0242	16.1635	245	0.4	R1041
@3e56f375-37fe-4692-99fa-d504f812edc7	0.9848	0.0152	18.1783	322	0.5435	R1041
@e8b72ccb-cdd8-4c9f-9f8a-40ed57a27ccb	0.9738	0.0262	15.8197	429	0.5035	R1041
@9f7593f0-8556-4fb3-b9df-f5f48d16ca43	0.9702	0.0298	15.2508	492	0.4756	R1041
@8da470c8-c5af-4f97-a491-bbd28e7f4f8e	0.9756	0.0244	16.1236	434	0.4516	R1041
@fbf155e9-60e7-4887-839e-08d46ce43eba	0.9656	0.0344	14.6309	440	0.4795	R1041
@f4880fb4-84aa-4839-b900-34498b408c70	0.9737	0.0263	15.8058	11593	0.5175	R1041
@4b238d99-ad85-4838-ab2d-732a90570eb0	0.9956	0.0044	23.5624	388	0.4356	R1041
@d3740de0-3a8c-499e-9aa5-a4a4e8399e9c	0.9883	0.0117	19.31	237	0.4177	R1041
@db036f24-f8bf-4c84-bdc7-7d426866df1f	0.9768	0.0232	16.3536	323	0.517	R1041
@28a637d2-ede6-41fe-a224-35249bb0e6ed	0.9877	0.0123	19.1102	462	0.4113	R1041
@f71e5434-994f-463e-b855-2653c55f11bd	0.9921	0.0079	21.0333	385	0.3169	R1041
@137d15a3-7aaf-4756-a9cc-f0ae703eb4a7	0.9886	0.0114	19.427	386	0.5389	R1041
@e91df448-bb5d-4fb6-b333-9cc5200c1bdf	0.9847	0.0153	18.1485	9966	0.478	R1041
@1822d9eb-c882-41ca-b140-4d8e7b9e9ad5	0.9769	0.0231	16.3546	397	0.4635	R1041
@e8d4a5d6-db87-449e-830f-cad94a063277	0.985	0.015	18.2357	300	0.53	R1041
@d1d3bbfa-bd59-42ef-b89b-d5b9a7012fc4	0.9881	0.0119	19.2306	308	0.5942	R1041
@37664723-a006-4281-af51-5690d4aca785	0.9702	0.0298	15.2538	336	0.506	R1041
@a3c57c8e-cc81-4b4e-9b67-e0296d172cdc	0.9697	0.0303	15.1917	13766	0.4717	R1041
@d5c84c0c-9e53-4b5d-b5c4-1f453d04b6d7	0.9577	0.0423	13.7399	367	0.4768	R1041
@2ab2f614-c828-4ba4-bc34-d347b9fbb602	0.9915	0.0085	20.7058	467	0.4154	R1041
@761942c3-c9ab-4292-bd11-907dfd6fb143	0.9713	0.0287	15.4229	399	0.5188	R1041
@1d084c8b-0c5c-4fe1-b760-1fd4f0a89acf	0.9864	0.0136	18.656	334	0.485	R1041
@6be0b396-6d37-4583-bc9a-a6d67ffcf817	0.9909	0.0091	20.4259	359	0.4903	R1041
@ab100668-3fae-4cf2-9810-97f74ea73255	0.9724	0.0276	15.5941	524	0.4275	R1041
@f38c0ec5-c13d-4ca8-9d04-d541c5b3d4e8	0.9614	0.0386	14.1314	525	0.4343	R1041
@eccddf6b-b856-4817-b32c-a5dfcc0622bb	0.948	0.052	12.8369	519	0.3911	R1041
@1a62e180-122b-42c8-a126-c9cd83eccd4d	0.9743	0.0257	15.9061	452	0.4912	R1041
@66e68342-fb3f-43ec-8f27-4e46e1ac7cf2	0.9778	0.0222	16.5315	338	0.4911	R1041
@509db3be-88c2-454e-b0c3-392358b3ae9b	0.9859	0.0141	18.5195	406	0.3596	R1041
@1100f1c5-8c62-4bbb-b67f-2c6729d554cb	0.9684	0.0316	14.9969	429	0.4755	R1041
@c4e11e03-c81b-4d31-9ac1-cee3737d079e	0.9853	0.0147	18.3151	457	0.453	R1041
@9b245488-5e03-4414-beb3-0edfa5494db8	0.9732	0.0268	15.716	506	0.5277	R1041
@b37af427-6830-4761-ade6-47f57fe467cb	0.9696	0.0304	15.1679	205	0.5073	R1041
@a195cb4b-7c1f-49e7-af14-16d0fed095db	0.9924	0.0076	21.2074	447	0.4004	R1041
@f5301a01-7214-403b-a5e0-ae71e95859e5	0.9722	0.0278	15.5591	399	0.5739	R1041
@e079c822-41f8-4f49-9556-14092b796adc	0.9815	0.0185	17.3283	345	0.4841	R1041
@135c8ac8-5e93-4918-80d0-8460fb954463	0.9862	0.0138	18.6041	363	0.5289	R1041
@6b1e96fe-7926-4903-b302-f5ecedbc90af	0.9672	0.0328	14.8355	387	0.5607	R1041
@f3c31f8c-6b2b-465a-b126-38d9996cf85e	0.9828	0.0172	17.634	8409	0.5106	R1041
@978df7a2-6669-48ab-8f48-4373d3ed13c1	0.9839	0.0161	17.9215	351	0.5413	R1041
@7f7c5ac0-2c81-4452-83da-545479dfb3be	0.9805	0.0195	17.0928	389	0.5064	R1041
@747a943a-55d8-4af1-b3d9-a661fbe765dc	0.9902	0.0098	20.0957	313	0.4313	R1041
@bb978881-526c-41ae-95dd-ef1b77c125f2	0.977	0.023	16.377	4571	0.5837	R1041
@c9651b78-6c6f-4738-9c45-b08dbfe0cb8e	0.9712	0.0288	15.4019	2942	0.5357	R1041
@51a029c6-3fab-4b7a-a975-44cdd29d4d66	0.9817	0.0183	17.3858	452	0.4889	R1041
@b85dc8fb-3bd6-4bd9-a94b-620f15748168	0.989	0.011	19.5998	381	0.5354	R1041
@489c1934-16a6-410d-b83e-8d082843efeb	0.9889	0.0111	19.5445	278	0.3813	R1041
@fbe29a7c-25a4-4899-87cc-d52f509a677e	0.9753	0.0247	16.0716	554	0.4495	R1041
@5f6e7b74-2d5a-4008-b9b1-816cd59156d0	0.9793	0.0207	16.8423	368	0.4511	R1041
@8562ef9d-99a1-4738-ab40-22fbf6e3a848	0.9771	0.0229	16.4059	381	0.4383	R1041
@70a8debe-ab35-431d-b19c-eed6cb08aecb	0.9865	0.0135	18.7072	454	0.5551	R1041
@1c84f0b9-8395-497d-9e57-252f754b8507	0.938	0.062	12.0772	422	0.5261	R1041
@26a55e5d-174e-4c99-a51a-60b4bc43fcae	0.9807	0.0193	17.1346	357	0.3978	R1041
@705d3536-75f6-434a-b223-238bb341a720	0.9765	0.0235	16.2984	453	0.4283	R1041
@8089c402-f2bf-46c3-8fa4-376bf5824ec8	0.9922	0.0078	21.0788	346	0.5116	R1041
@ac0ee1d6-1446-4665-a8ea-92424a9505ea	0.9917	0.0083	20.7899	476	0.5483	R1041
@fb840945-ec71-457e-a6ef-3be046296189	0.9544	0.0456	13.4097	374	0.516	R1041
@be311092-e8da-40f3-97f5-6dd67f2b4132	0.9738	0.0262	15.8162	5209	0.4721	R1041
@061aaf8a-6794-4fe0-bc65-0d5982e37640	0.9842	0.0158	18.0114	331	0.3867	R1041
@c634b1e3-b644-4a2e-b8ba-1996291641e0	0.9689	0.0311	15.0767	333	0.4655	R1041
@fc0c10f6-7d8b-4869-b155-f3f0ca7acd25	0.9989	0.0011	29.5047	347	0.5418	R1041
@a526e4c2-b1a0-4005-bb2b-b113707ebb56	0.9953	0.0047	23.2603	245	0.5469	R1041
@44180c77-a53e-4926-8a9c-2daeac419c6c	0.9875	0.0125	19.0392	318	0.4591	R1041
@3e117285-6cdb-4b4f-9c94-984a75a3fddd	0.9734	0.0266	15.751	503	0.4592	R1041
@c52cd36b-d619-4e4b-91e3-d8475e796a5d	0.9745	0.0255	15.9361	446	0.5516	R1041
@6e6c0b36-a7bf-445e-aaaf-346fb61d0fc5	0.9699	0.0301	15.2214	393	0.4427	R1041
@ad21f079-bce1-44f9-9559-3f6f2954203c	0.9721	0.0279	15.5475	312	0.4359	R1041
@8459494d-5843-48d9-9658-51a1595ab7c6	0.941	0.059	12.2938	7127	0.3982	R1041
@020afa74-5ea9-4ac8-bc5c-5548873dfcc2	0.9875	0.0125	19.047	276	0.5399	R1041
@ddf506ad-c7e2-43b4-8ec2-12695389da87	0.9801	0.0199	17.007	255	0.4824	R1041
@766219bb-8b42-4583-a825-c03a17c42028	0.9735	0.0265	15.7601	367	0.5068	R1041
@35b95c2c-2efd-404a-989f-28634696a154	0.9896	0.0104	19.8171	324	0.5185	R1041
@1f7b8f28-9205-4eae-8782-9ac2c72737eb	0.9439	0.0561	12.5106	359	0.3928	R1041
@5d2948d4-60c0-450f-a9c1-717bfa7b0556	0.9748	0.0252	15.9815	6915	0.5187	R1041
@c91726aa-7f3d-4e6c-b06c-47e9622d30ad	0.9802	0.0198	17.0277	11719	0.5315	R1041
@98f353a7-6b3f-44da-a7f0-a899834c12b9	0.9644	0.0356	14.4838	320	0.3125	R1041
@aef0820b-0809-4a67-91ed-2b2d47f8cc37	0.9673	0.0327	14.8512	290	0.4483	R1041
@4fe6e354-73f4-434d-bee3-015b3c3817c5	0.9836	0.0164	17.8415	242	0.5331	R1041
@5a0c9f96-e5fe-48b2-bc17-4d70fea2dde3	0.9957	0.0043	23.6335	372	0.5108	R1041
@6cf5a210-b3d9-4d4d-8710-8ccb65187333	0.9715	0.0285	15.4451	333	0.5766	R1041
@d7ff4d5a-9122-4f7e-862c-171844699b2d	0.9503	0.0497	13.0351	312	0.4936	R1041
@36a6b56a-dc1b-4028-b88b-8fb7286d4d20	0.9906	0.0094	20.2463	525	0.3048	R1041
@4504e5d3-4e9a-4d87-9f65-7864cac68845	0.9826	0.0174	17.5944	434	0.4977	R1041
@da6824c6-a2ab-4091-9873-d15849268272	0.983	0.017	17.6976	402	0.6119	R1041
@5fa67ee4-e5a2-494f-9d08-039d579602c3	0.9883	0.0117	19.3282	230	0.5739	R1041
@bd722f81-cf9a-4e35-b43c-99c8fe0e7b51	0.9912	0.0088	20.5318	459	0.4227	R1041
@7a024b2e-3444-4cfd-8144-47822ae78192	0.9863	0.0137	18.6464	326	0.5	R1041
@10452c47-7269-4cba-8286-fafa8f1c3071	0.9701	0.0299	15.244	5035	0.5015	R1041
@c44bf74d-ea5e-44c7-a56f-a7c50eae4796	0.9739	0.0261	15.8274	410	0.4268	R1041
@711b7265-acae-40f6-8a57-3463784231fd	0.9928	0.0072	21.4126	359	0.3565	R1041
@dcc7dab8-3a29-4a9e-bdbd-6a5700d12176	0.9841	0.0159	17.985	348	0.5747	R1041
@7b2b33af-6989-44d3-94e0-2edf99e9e3fe	0.9727	0.0273	15.6457	450	0.5089	R1041
@4fbb8fbb-24d4-4fd1-8aec-0a8c50d51486	0.9822	0.0178	17.5077	12843	0.5074	R1041
@fadeb8d6-746b-4430-a15f-c2eddc511d26	0.9793	0.0207	16.832	400	0.5175	R1041
@124fc204-174c-4250-b361-6af05fd9ab8b	0.9666	0.0334	14.7675	336	0.5149	R1041
@e21e1bbf-19d6-443b-8590-67912018e93f	0.9956	0.0044	23.5688	387	0.5194	R1041
@6f5dc387-6bf9-419f-b5b6-675e8b5fb155	0.9812	0.0188	17.2609	2337	0.522	R1041
@cbf1812b-df33-43f3-95b3-9b5574f9a36e	0.9926	0.0074	21.3347	1925	0.5719	R1041
@1db7dfe7-bc59-4b0e-b11e-4e979ad4b8ef	0.9722	0.0278	15.561	354	0.5678	R1041
@d1493afb-f254-4c8e-8712-fc8adba6bb0b	0.9914	0.0086	20.678	520	0.5519	R1041
@f5d8db0b-4add-4aa8-a985-2bee1c7fb99b	0.9441	0.0559	12.5285	373	0.496	R1041
@5acd36dc-665a-466a-8403-1ab728c84b60	0.9553	0.0447	13.4979	383	0.4726	R1041
@548dff9a-d5e5-4c64-95ac-239f40bbf623	0.9754	0.0246	16.0879	340	0.5294	R1041
[truncated: 48,002 more rows]

## Sheet: Table S2
Table S2. The detailed observed information for demo datasets.
ID	Ins	Del	Sub	Mat	Iden	Acc	Group
70fbffe6-9df9-4163-9616-62bc6a403b49	3	1	1	354	0.9972	0.9861	R1041
96a5c10b-bad2-46c8-a94a-75b84acb9aaf	3	11	2	342	0.9942	0.9553	R1041
ff876292-515a-4284-930d-0215587fe1bb	1	9	21	386	0.9484	0.9257	R1041
8d9c9e3e-c7b8-45fd-9d6d-d39a2d32299c	0	0	0	333	1	1	R1041
19e2a295-8530-45c3-9d73-4454a7f814bf	2	8	3	288	0.9897	0.9568	R1041
169815a2-80d8-4ea7-b617-6665a0b537a1	0	1	0	297	1	0.9966	R1041
cf90db55-98e6-4319-861c-a0372cfe4ea5	3	3	11	370	0.9711	0.9561	R1041
c658f726-241d-4194-bccb-565a7470a9ac	13	26	33	3346	0.9902	0.9789	R1041
88e45a2c-d690-4d4e-8e3f-381d97a1cb72	5	0	0	408	1	0.9879	R1041
6131e88f-c617-411a-a346-e3db934a6cdc	0	5	4	347	0.9886	0.9747	R1041
8323307d-f620-46df-a1c7-1f26e15ab4c7	1	7	6	420	0.9859	0.9677	R1041
46f9a99f-e8eb-4e9c-93a7-06a02da8d022	5	18	17	483	0.966	0.9235	R1041
5e8a69c4-6348-4cc0-b0ef-6eca88cb5d8c	17	13	31	379	0.9244	0.8614	R1041
4e8df515-5edf-4a92-a36c-c960d3d7c22b	21	42	53	2127	0.9757	0.9483	R1041
547559da-b9b4-43b6-bd9b-ec27860cb8be	2	3	10	355	0.9726	0.9595	R1041
b8db2f90-1d9a-467a-b97f-97ad3dfffc03	2	4	8	294	0.9735	0.9545	R1041
5348f733-4245-4f67-91b8-80a2fa84e5dd	4	0	1	394	0.9975	0.9875	R1041
4bc5148d-6356-47ef-badd-30b63257c2e7	0	3	6	445	0.9867	0.9802	R1041
440fe4dc-82a4-4e49-869c-97c89517924b	3	8	3	375	0.9921	0.964	R1041
d31e6d6c-40cc-43eb-8546-16d6bde76410	1	2	2	306	0.9935	0.9839	R1041
2a345514-f953-405e-9dfa-9084f4766ce1	0	0	4	276	0.9857	0.9857	R1041
5007a274-e5a8-4392-82a6-542c5eee6876	5	7	7	315	0.9783	0.9431	R1041
5a1c2a3b-5c9a-4592-b1c2-c9c69b429acb	49	123	115	13343	0.9915	0.9789	R1041
20bfa230-15ba-4105-815a-053a3b78c585	0	1	4	415	0.9905	0.9881	R1041
5791174d-792c-4d00-99d0-a72eb2e70ebc	2	0	3	347	0.9914	0.9858	R1041
c650f706-9970-4f91-91c6-563934b9e5bc	0	0	0	370	1	1	R1041
4b450959-dea3-434f-97e9-27b46c86cb98	0	7	11	307	0.9654	0.9446	R1041
a7144f1f-01c9-4110-9f95-821e522ce017	1	0	1	385	0.9974	0.9948	R1041
7917312e-39ec-4160-9ff1-259fa652dce4	0	2	2	362	0.9945	0.9891	R1041
54ca3415-ae90-47a7-b2bc-0f61f250e00f	2	4	0	397	1	0.9851	R1041
e4eee697-5bf4-4b1f-bbcd-2fe9f627568b	11	2	12	446	0.9738	0.9469	R1041
aac71ade-af03-4c6e-8417-d727f2b126db	1	1	7	412	0.9833	0.9786	R1041
e0756626-02fe-4cfc-92ae-414eac71c0bf	1	2	3	434	0.9931	0.9864	R1041
f6976140-8b02-4975-bf76-818c26714582	9	25	31	457	0.9365	0.8755	R1041
064adc11-3651-5302-8a88-84d86f0ca093	14	20	29	690	0.9597	0.9163	R1041
55953e34-771c-41c1-b89a-69c6c524d6a2	14	6	3	419	0.9929	0.948	R1041
52e071f2-f87b-418d-9d93-144a5557de0a	1	2	4	339	0.9883	0.9798	R1041
250c0428-094b-4f80-879d-e9d50e4c54ba	17	27	42	5229	0.992	0.9838	R1041
a4af8d04-5cbb-4ac4-8238-afb424a3de82	0	2	0	437	1	0.9954	R1041
5f1eb721-c212-4f3e-898f-1f87d3b9bf9e	2	9	7	528	0.9869	0.967	R1041
2cbc8a9b-160f-4fb0-b42c-54450789ac96	0	0	0	335	1	1	R1041
ef1f423b-5d3b-400c-b9e5-41e29a900a01	12	32	25	638	0.9623	0.9024	R1041
5a2de346-a9c8-4c92-b351-c811d30ff18d	1	1	4	290	0.9864	0.9797	R1041
aec9a281-8719-4217-a187-53e591ea3802	4	4	3	1166	0.9974	0.9907	R1041
92a0ccff-7abc-439d-bb1f-44fe61d6f143	0	0	3	414	0.9928	0.9928	R1041
6d7ffe7a-a0f6-473b-bc19-ad2699966323	3	0	2	343	0.9942	0.9856	R1041
4011734a-5a12-422a-8a1d-4dccedbe0559	0	0	0	387	1	1	R1041
2b5dde2b-f11e-49c4-906c-cf0addb268ca	0	2	2	354	0.9944	0.9888	R1041
6f65b7e4-8a05-46dc-b5de-ad3636811aae	31	26	45	2983	0.9851	0.9669	R1041
753bf10c-a7a8-4e83-a186-a6b6cdef9864	0	2	1	373	0.9973	0.992	R1041
f2fbc53e-04fb-44ed-b6f9-4317fd740e85	34	37	55	1564	0.966	0.9254	R1041
b531da9c-d506-4636-a47f-da13641ff9ce	0	8	6	313	0.9812	0.9572	R1041
ed7116e0-fb06-46c6-b757-cbd2130da803	2	1	2	383	0.9948	0.9871	R1041
cad0872b-69d3-41a8-9c4c-1a7bac61bf31	0	2	1	363	0.9973	0.9918	R1041
4feb9177-0c1b-42fb-a590-45d85de8358d	0	0	0	331	1	1	R1041
9cfa23bf-97fe-4452-8a4e-78f589fbaacb	1	2	2	295	0.9933	0.9833	R1041
057fa24e-9604-49b6-a956-2edf9a275168	5	5	4	268	0.9853	0.9504	R1041
722fa257-88a1-44e4-9e0c-dd49ac5ba1b9	0	0	0	264	1	1	R1041
e963f16b-10cb-4317-9d6c-b9fe6dd13a74	3	7	5	399	0.9876	0.9638	R1041
cacf5145-ffb2-4db5-a26f-bb4662f0c105	2	1	6	285	0.9794	0.9694	R1041
1c918c19-09e0-5b45-bf0a-dda71a743321	13	23	30	2424	0.9878	0.9735	R1041
cd6665df-6325-5998-89ba-3100c1aa737e	10	65	76	2336	0.9685	0.9393	R1041
70bea49f-b367-4cf0-abbb-6f5c8b950b23	2	1	2	515	0.9961	0.9904	R1041
3de059aa-8ee3-4145-bf99-c70a4d033df1	1	0	1	362	0.9972	0.9945	R1041
10d3467d-29e7-4321-921e-c53dcf603c4b	0	6	6	392	0.9849	0.9703	R1041
c34be4a1-33e4-4b70-a895-c382e71a217b	3	10	13	309	0.9596	0.9224	R1041
0694a963-6792-4031-9b05-117a9cc5db34	1	0	2	412	0.9952	0.9928	R1041
d99c2587-a44e-4d95-9cd5-d150bf5096d8	1	2	2	248	0.992	0.9802	R1041
59efdbc4-d235-4c1d-b276-89e6acd78be0	4	11	16	403	0.9618	0.9286	R1041
d16f527f-d5bd-4514-a215-60986d8ffb7f	7	4	4	427	0.9907	0.9661	R1041
12ccce7b-2e39-4622-bd8a-c59003b655f6	0	2	5	280	0.9825	0.9756	R1041
30c59e0c-9465-488a-83c0-622cc2e50e9c	0	1	0	361	1	0.9972	R1041
3b073394-15ce-47c2-9cc7-3d7671975e5a	1	1	3	311	0.9904	0.9842	R1041
89edd6b2-42b4-4dc1-93c2-eb85837583c2	0	4	1	459	0.9978	0.9892	R1041
22c59544-a7f6-45d3-83e6-ca4b040e8fdd	2	0	7	484	0.9857	0.9817	R1041
3bbd35b2-db92-445c-a043-88875f838ad4	0	1	0	367	1	0.9973	R1041
30776ac2-ab42-48bf-87d6-d98602fc1e68	6	13	18	328	0.948	0.8986	R1041
39eddfe8-dea2-49f5-a0ec-816532a76215	0	0	1	424	0.9976	0.9976	R1041
cafa036d-575a-4eb4-9bed-2b7c39d5e0cb	2	6	6	364	0.9838	0.963	R1041
b4db16cb-28fa-4a07-8c60-426e5ec98df0	10	18	34	2382	0.9859	0.9746	R1041
370df9a9-db6e-483a-801b-2a3cd86dbb07	2	7	4	307	0.9871	0.9594	R1041
bb42402f-67cf-4a16-814a-b90783d70d96	7	0	8	326	0.976	0.956	R1041
c8886f10-8177-4944-9aa5-b97197f3ef27	1	4	6	215	0.9729	0.9513	R1041
4cbc7b8b-ecf5-46fe-9a7f-bbcc346d396a	0	0	3	376	0.9921	0.9921	R1041
6a324d46-377d-4a1f-b28e-d5ac55e75178	0	0	2	314	0.9937	0.9937	R1041
e40e0a70-d506-4dd7-89fd-db95fc3072f3	4	4	5	308	0.984	0.9595	R1041
23b124ed-bf76-480b-97cf-007c3e326351	2	12	8	426	0.9816	0.9509	R1041
c1ba1a1d-06f1-48d7-956f-32c2325d6109	2	1	0	295	1	0.9899	R1041
a0d7887e-c90a-4b46-bcd0-ccfd41eed968	28	23	49	2778	0.9827	0.9653	R1041
bd722f81-cf9a-4e35-b43c-99c8fe0e7b51	0	2	4	454	0.9913	0.987	R1041
4bd96845-fcc0-45f7-8e52-9c3a13aa4b2e	59	209	225	6692	0.9675	0.9314	R1041
75864099-f3d8-4fd5-a56d-f6f8bc31bf04	1	1	6	395	0.985	0.9801	R1041
756eabc7-e36d-4b41-9aa9-0953e49de943	2	1	5	415	0.9881	0.9811	R1041
483f15f8-cd21-4060-a560-4ea4f64dda49	2	2	2	406	0.9951	0.9854	R1041
02c17c50-bc30-4729-9314-f4d38d9708c5	2	2	1	305	0.9967	0.9839	R1041
d5d18ca2-2bb0-4e4b-8e72-497960244796	0	1	0	357	1	0.9972	R1041
f052dd20-62b9-4015-940b-4a9ef4589a08	1	2	2	494	0.996	0.99	R1041
77680928-eed1-472c-aaab-396fc3ae4a31	0	6	16	426	0.9638	0.9509	R1041
72031d67-9cab-4df4-a38f-9dc0797b2392	44	68	92	11998	0.9924	0.9833	R1041
7a5b080f-1d45-4741-bc81-ad32104c280f	28	92	72	3283	0.9785	0.9447	R1041
2f45cf54-7a4c-403c-b6c2-b5480394415d	0	0	0	486	1	1	R1041
ef32eb82-cec5-4855-aab5-193eb7cd4e29	3	1	0	310	1	0.9873	R1041
49e103e2-5798-4b82-9c3c-1fc401ec183b	0	2	0	362	1	0.9945	R1041
09b58df4-58a6-4ce9-8e1c-e992f9e52860	0	0	0	387	1	1	R1041
9e869c7e-175a-44c6-8d3d-5a638bbf2a31	0	4	2	398	0.995	0.9851	R1041
461d59a0-db28-4792-8d3a-1a4641a7da48	3	3	10	281	0.9656	0.9461	R1041
3b4e5e54-198a-4e88-bc66-7b580a5af88e	4	3	12	500	0.9766	0.9634	R1041
27af953f-0f0e-4155-a5d5-e7cdfe97bcd8	4	5	0	475	1	0.9814	R1041
10711ddf-f790-4a14-974e-4ae3bc20a0f9	50	108	107	12134	0.9913	0.9786	R1041
4d10d4ac-b3c6-43b1-9922-90522cd758db	1	4	5	360	0.9863	0.973	R1041
adde2008-befa-4615-9d30-c3c54c49276a	5	7	1	313	0.9968	0.9601	R1041
76178810-a0d9-4bd4-881e-885a110cb6c3	0	6	13	382	0.9671	0.9526	R1041
376cf814-1e2c-4d25-87bf-ecaff090975d	12	14	18	2050	0.9913	0.979	R1041
183cb6bb-6b48-4e3a-836c-199e339146b6	9	2	6	507	0.9883	0.9676	R1041
0fb37cb2-4551-43ba-a45b-6f254d042be0	0	0	0	321	1	1	R1041
2555edb0-3b18-4be7-988f-4ea115958d4f	3	12	8	371	0.9789	0.9416	R1041
3b5b51a0-15f9-436c-bb3e-d3a5a16b46d5	3	25	10	2217	0.9955	0.9831	R1041
8089c19f-1586-438c-b2af-b7256d4f8ae7	1	2	6	305	0.9807	0.9713	R1041
0453403a-0d92-475e-bf52-b4750f203ec6	2	0	0	511	1	0.9961	R1041
2a6693de-7f6e-47cd-996f-42702f4a63fa	1	8	2	354	0.9944	0.9699	R1041
1a33a3d3-8aff-557a-adec-9f61944750e7	235	329	391	25126	0.9847	0.9634	R1041
903be5ea-3022-46a6-8145-5f25a2533d6d	0	0	0	315	1	1	R1041
84a85039-2eb4-4691-b68a-6e6fea2b3f7f	7	6	3	360	0.9917	0.9574	R1041
32cd9f90-7fca-432d-9f9b-e1bfd9614816	3	8	8	362	0.9784	0.9501	R1041
ec7c5668-873f-4490-873c-b12946d5b8e2	3	6	1	321	0.9969	0.9698	R1041
989e105e-2436-438b-a3c0-1d38b76360b7	3	9	16	1671	0.9905	0.9835	R1041
ee971231-5a4d-4a90-99ba-cfee2be6fc5b	5	20	21	1735	0.988	0.9742	R1041
27d2a11c-28e5-4fc0-822c-1bd65dc3f345	2	1	4	365	0.9892	0.9812	R1041
b3abb77f-f934-4ff6-b76a-9a2acb6f1059	17	56	65	5894	0.9891	0.9771	R1041
043a9485-03a7-450b-ab67-be43529a83f7	0	3	5	404	0.9878	0.9806	R1041
0c8c94c5-0ce3-433d-b5b4-e56cb222354c	8	5	9	472	0.9813	0.9555	R1041
8b5869d0-67c6-4cc0-9fe6-202018c63027	0	3	4	276	0.9857	0.9753	R1041
98cfdc3e-ae20-4824-9a27-f9ccd73662eb	10	12	11	467	0.977	0.934	R1041
1f298861-6dc7-470b-84ea-a64e6e214154	1	1	2	407	0.9951	0.9903	R1041
abf36911-4d84-4b7a-9386-b2aaba378878	3	10	4	568	0.993	0.9709	R1041
b938e4ab-0b49-46fa-a63d-4a1c380a03cd	0	0	3	389	0.9923	0.9923	R1041
362c0505-e986-4e36-9b7d-ae7b5bd9096a	2	3	1	422	0.9976	0.986	R1041
5f5ae881-41c8-4779-985b-3caf638b8d90	3	1	2	261	0.9924	0.9775	R1041
a0153974-04ce-4cd2-bd9c-b6889c0da378	3	3	5	267	0.9816	0.9604	R1041
f30349ef-dc82-4c7c-b46e-e17c580e56a3	2	0	1	334	0.997	0.9911	R1041
af00f844-eaa2-4426-8934-b37926d30ab0	0	6	6	343	0.9828	0.9662	R1041
a3da604c-7699-4969-a932-6c5e5030cb39	0	4	2	298	0.9933	0.9803	R1041
8b364d83-f7cb-43b3-a37c-9a4901ff2c80	5	0	0	440	1	0.9888	R1041
767f3d9e-b55a-4e79-a225-1214b7998e6b	3	4	3	352	0.9915	0.9724	R1041
0814bda5-2e25-4582-8020-1915071a70d0	0	2	3	328	0.9909	0.985	R1041
340ea58b-7f1a-42f8-97bf-26c5574f2af4	0	7	2	266	0.9925	0.9673	R1041
8924a834-8f6c-48b9-a426-964e09f1c34f	1	2	5	275	0.9821	0.9717	R1041
308691e0-52b2-43e0-b43f-e606b6e93b5f	0	2	5	270	0.9818	0.9747	R1041
b4e37b05-a3c6-4014-a660-73ec06a277cb	31	60	85	4030	0.9793	0.9582	R1041
5d09f89a-d882-4c08-9dcd-23c9cc94e3c4	2	4	8	341	0.9771	0.9606	R1041
af0a9262-f8ab-4c13-8461-5310b4893b1e	3	4	9	229	0.9622	0.9347	R1041
55d32b81-ff88-4b0e-b8ed-d673fa263b46	1	2	9	465	0.981	0.9748	R1041
29599fa6-84f1-48da-84ad-ec5aa6e1626d	2	1	6	514	0.9885	0.9828	R1041
11831b5e-846c-4392-9e5c-78d6f1c9c64a	5	5	5	489	0.9899	0.9702	R1041
0e15a903-5022-4893-9347-ee21a0e402e6	0	6	1	353	0.9972	0.9806	R1041
8f58e204-20ae-4a9e-ad0f-3588226bab67	0	5	2	1597	0.9987	0.9956	R1041
c6cc6faf-15a4-46b1-976d-d7163cce2de6	15	25	17	2408	0.993	0.9769	R1041
46996a79-af75-4303-b22e-0b54f4a90ff6	9	1	6	312	0.9811	0.9512	R1041
0b65ae50-92dd-4d83-b1f7-bf4682c79755	1	1	1	337	0.997	0.9912	R1041
0a2a0833-3eb2-4593-8b98-39f995d51fa0	2	0	2	352	0.9944	0.9888	R1041
ccf40cbf-a231-488b-a2a2-1e215f51a4f1	1	1	1	345	0.9971	0.9914	R1041
1284b7df-18f4-5091-b6ee-02a4fec4ec49	62	239	199	12368	0.9842	0.9611	R1041
e3f9a407-705c-5689-9612-418c791d9289	60	112	140	16172	0.9914	0.9811	R1041
824fe255-f5cf-4d59-805b-a40707afeaf3	0	2	6	293	0.9799	0.9734	R1041
f77e07ba-0fca-4dc8-b162-dc5a11ca6abc	1	1	2	374	0.9947	0.9894	R1041
f4a1f9fc-5aa7-4868-923c-0e85426abae6	4	0	1	358	0.9972	0.9862	R1041
61bf1740-fd30-48c1-a3fc-59ecf6727547	35	72	68	4639	0.9856	0.9636	R1041
c79eede0-6f88-4bac-8f66-d79aef824b26	3	2	10	484	0.9798	0.9699	R1041
672c9d8f-8dc6-4164-a8d8-21488882f7ff	7	2	1	383	0.9974	0.9746	R1041
eab2c68d-0814-4a19-9389-b2c4ebd36509	14	31	18	345	0.9504	0.8456	R1041
23177e0c-8fd2-41aa-9c1c-8bb648ed724d	0	1	2	445	0.9955	0.9933	R1041
30d7c698-fb02-4112-962b-3fe34db80011	26	76	81	4528	0.9824	0.9612	R1041
f8311aab-8076-4156-bfe4-dbe1ccfe309e	1	1	4	252	0.9844	0.9767	R1041
c6e14ec5-bcdd-4086-a611-ac540c06b89f	1	1	0	390	1	0.9949	R1041
fcbe1c85-e47b-48c2-8604-f5e07db29a48	3	0	0	246	1	0.988	R1041
e09bf6b6-5feb-44e2-9e44-6e06d760f4f9	0	8	9	393	0.9776	0.9585	R1041
0301d166-8c47-4646-8bf0-3276b0750aa1	7	20	20	3092	0.9936	0.985	R1041
dd004cce-65fa-4300-8c5e-4a4ac9799d8a	0	5	1	475	0.9979	0.9875	R1041
0c84069f-4189-4761-9fdc-bc30adaee5ac	37	57	84	5416	0.9847	0.9682	R1041
8bc1eb2f-686a-4a3d-8c87-de33309dbeb5	2	9	6	305	0.9807	0.9472	R1041
5ae904bf-09ce-4e42-8a9e-5baa4815bc7b	0	0	3	320	0.9907	0.9907	R1041
fdf4ae4c-72b6-47e4-83d1-a6feee107487	1	1	2	471	0.9958	0.9916	R1041
7e1aa9fa-19eb-43c6-984a-86f65888512e	6	4	4	654	0.9939	0.979	R1041
9b1eb951-263d-49c5-b5aa-bde64b90d701	0	0	2	389	0.9949	0.9949	R1041
4f460e5a-775b-4844-8384-9c5b9e5c2e46	2	1	2	343	0.9942	0.9856	R1041
5ab96c83-405e-4467-bb5c-6e991e6e5c75	0	2	4	258	0.9847	0.9773	R1041
e1d1c3ae-8f3a-466a-a9ef-6355dc8bbfe1	52	56	93	5940	0.9846	0.9673	R1041
76532231-2f80-47a5-b31a-2258083cedb6	30	48	54	1259	0.9589	0.9051	R1041
fc642e3e-cff1-45bd-9b23-a67388fe66e5	6	5	4	356	0.9889	0.9596	R1041
c8626ff5-fbb3-4790-892c-fa1cb1129469	279	533	756	19038	0.9618	0.9239	R1041
672604ca-067d-4816-961e-2a04ad305f4b	1	1	3	282	0.9895	0.9826	R1041
fffce306-b952-498a-9eed-c0ef4607d63c	1	4	6	473	0.9875	0.9773	R1041
b61995d2-7d28-496f-9d7d-0c57c527ed91	0	1	1	355	0.9972	0.9944	R1041
2b3e038f-28e4-41f6-8a44-c738dd75a265	1	3	6	338	0.9826	0.9713	R1041
5b9d7cdb-c091-4604-8adb-6311071cfd07	5	7	10	395	0.9753	0.9472	R1041
b18f4f49-f583-4344-b9c7-7c1f9ac01f4d	0	0	0	380	1	1	R1041
68f95b20-e3fd-4060-8a8f-50e880f3dd32	64	166	175	4383	0.9616	0.9154	R1041
71316843-b4bc-4d0d-a6ea-2abf88f06899	0	1	0	394	1	0.9975	R1041
9e755203-6c27-4644-8feb-68de638d9765	0	0	3	365	0.9918	0.9918	R1041
4a8c72b3-57f8-44b1-a0f4-9f7be6524fd8	1	8	7	302	0.9773	0.9497	R1041
70bc9a9b-2ec5-4e20-94d5-7725d4db8b92	0	2	3	397	0.9925	0.9876	R1041
615c55ea-7b0e-4372-8595-6d4c9df1abbd	1	5	1	272	0.9963	0.9749	R1041
edb08a03-b09e-43dd-b2da-0cec90962e6e	3	2	6	394	0.985	0.9728	R1041
ab2c4039-c478-42ab-8cc1-6102d5db6d5f	3	7	5	302	0.9837	0.9527	R1041
3bd4d71b-581d-4733-82f9-55583eb84057	0	4	3	294	0.9899	0.9767	R1041
43362022-c708-4eb1-9b2b-fc162647e646	34	69	74	3305	0.9781	0.9492	R1041
3edaacb1-66f8-41ca-a44b-119b65f61751	3	1	15	398	0.9637	0.9544	R1041
d9c8ef1c-4087-4b1a-8a43-143f4d7f4269	0	0	1	418	0.9976	0.9976	R1041
c593d658-e5cb-5d62-a5e6-57179514d6ed	41	134	122	5814	0.9794	0.9514	R1041
8ab06e03-7e05-4ced-9ed8-f2778c451073	1	3	2	418	0.9952	0.9858	R1041
cce9e56b-a71b-478d-8e93-93fa9e65617d	1	0	2	258	0.9923	0.9885	R1041
8bbbe3b8-a0f9-4255-88b6-98a0562dbc9f	0	4	3	439	0.9932	0.9843	R1041
7d064291-7363-496a-952c-ff062cb0e308	0	0	0	367	1	1	R1041
f7ebe897-3500-480d-8a49-69c1d50d0293	0	2	3	457	0.9935	0.9892	R1041
21976516-a1de-4bd6-87c6-b71564095b2b	0	0	0	484	1	1	R1041
d82d6f6b-0d08-424c-bc7d-7d50bb2d2dfb	2	3	3	339	0.9912	0.9769	R1041
bac42704-4a01-4f52-9950-ef696e1a5873	1	2	2	380	0.9948	0.987	R1041
0f4aea5e-e741-40ea-9a91-61028ab7c56b	0	0	0	352	1	1	R1041
6b0159a8-69fc-52d8-9f45-748697a36612	18	31	22	4425	0.9951	0.9842	R1041
466f3650-1af8-46a1-bed1-d77fc9e006db	4	2	2	303	0.9934	0.9743	R1041
8df3e10d-0111-448c-8fa1-3614cf61de78	10	39	35	5668	0.9939	0.9854	R1041
e41a9640-cd5f-44e7-ae13-83c6b2487bee	3	0	6	440	0.9865	0.98	R1041
8f71c153-0447-4dd6-8cf6-8e9d00a1f459	1	8	12	305	0.9621	0.9356	R1041
aef0820b-0809-4a67-91ed-2b2d47f8cc37	6	1	9	275	0.9683	0.945	R1041
5bcddfdf-d027-47d6-9237-46e79023b6d5	4	10	8	436	0.982	0.952	R1041
6a481b13-9324-43e6-9605-9f75f80dae31	1	0	4	379	0.9896	0.987	R1041
03d8fc39-6dae-43cf-b1c5-80b02dbfd5d7	0	0	0	355	1	1	R1041
5c35048e-4d62-4643-b693-741213e8e106	0	2	4	308	0.9872	0.9809	R1041
42f84d1b-e0ef-4009-98e6-d47b8788ef41	0	0	1	471	0.9979	0.9979	R1041
e51eeefa-66dc-4ab9-b3f0-b01613c0e6b9	1	0	0	364	1	0.9973	R1041
4becaffb-5a7e-44d8-a6e3-f05b223f48e7	0	0	2	230	0.9914	0.9914	R1041
501a1eca-60f7-407f-b7b0-3c668abb9f69	1	10	15	442	0.9672	0.9444	R1041
7b17810d-3d92-403c-92f3-84effb367918	2	0	4	348	0.9886	0.9831	R1041
5c1d2118-563e-4a24-8de8-7780e5a940a4	1	2	7	408	0.9831	0.9761	R1041
b66215f0-5b12-5e55-bde7-e00691f04724	0	6	3	234	0.9873	0.963	R1041
c491ba6c-69b3-451d-bbb3-c52c66449ef4	3	1	2	407	0.9951	0.9855	R1041
52eca027-46e2-4922-af09-71b7fc0b1da8	7	16	8	1467	0.9946	0.9793	R1041
b8ec134d-5c2a-51e9-80bb-79410f791db6	94	130	195	9450	0.9798	0.9575	R1041
8af7abaf-2c84-5e26-8fe7-135d0a03d4e6	37	55	59	10924	0.9946	0.9864	R1041
3beb3596-f379-4ecd-8ed0-234e7fa93b9f	4	6	7	405	0.983	0.9597	R1041
1132b25d-7c91-4c53-8bc1-ab456b4de39b	0	3	4	329	0.988	0.9792	R1041
4126c296-b0a3-452f-881b-0c634f5f34df	8	5	6	759	0.9922	0.9756	R1041
126a5ebe-085f-4e8d-ab5f-cebea1d9aa13	5	0	0	202	1	0.9758	R1041
b7b271ff-ece0-412b-99db-c5781d21bf0b	6	11	23	364	0.9406	0.901	R1041
40f819e7-1123-4fdc-821c-810368e5574b	2	2	2	377	0.9947	0.9843	R1041
6ada0314-9ece-4d8e-b759-09302423e5c6	2	3	2	333	0.994	0.9794	R1041
d98b817b-a006-4853-a23f-e1303952093e	2	5	6	452	0.9869	0.972	R1041
6f8028fd-4ac4-4b3e-9a87-64d81d532c08	10	6	12	487	0.976	0.9456	R1041
dd24f64c-a8b6-4580-baf5-ecaa5a942153	1	11	4	376	0.9895	0.9592	R1041
6070895f-ced9-4bef-8b6b-81c2f93a02ae	0	1	1	354	0.9972	0.9944	R1041
b9f8798e-9078-4bc2-8e5d-21b3726cc400	1	2	0	371	1	0.992	R1041
d4d89dbc-98d7-42bc-b7fe-131669c33bfa	0	1	5	396	0.9875	0.9851	R1041
e599d4bc-a61f-4fa7-818c-5dc113a55be2	0	0	0	277	1	1	R1041
90c1e47b-e12f-4ffa-a6c7-90988f088df6	1	1	3	405	0.9926	0.9878	R1041
454073e6-9d7b-498b-8092-ccf8b32984db	45	140	158	7405	0.9791	0.9557	R1041
03f7d7f5-19c5-4011-bbd3-6e6f7e658864	2	7	16	321	0.9525	0.9277	R1041
44f72fdb-cb68-475c-ba66-78c50324978d	0	0	0	327	1	1	R1041
23891827-3c3a-44cc-884a-cde027e1f3b5	0	3	3	291	0.9898	0.9798	R1041
75987dd5-e05c-491b-b141-ecc35debcded	6	8	18	367	0.9532	0.9198	R1041
f04dce00-154a-410f-8537-758f0642001a	1	4	3	282	0.9895	0.9724	R1041
b77326bc-1f4d-4cef-9166-26b450d0b023	0	3	1	350	0.9972	0.9887	R1041
8ac1c70b-2f4b-4f8b-90c0-9fe4c0766c5d	12	8	4	2188	0.9982	0.9892	R1041
5e6a0708-0be8-4151-8d55-d1a2a8500fc1	0	3	0	374	1	0.992	R1041
bff32a05-0014-4bd8-88e2-d17b6809d34c	1	0	3	373	0.992	0.9894	R1041
0d805529-3593-44e9-8600-60a32a61f91b	1	2	2	363	0.9945	0.9864	R1041
531d98a4-6b5f-4466-ad08-c15e5d12aafd	1	8	5	418	0.9882	0.9676	R1041
74d97c51-8be1-4f20-8a2b-ddc46f631c46	9	0	4	289	0.9863	0.957	R1041
62bb11fe-baed-4bc5-b7d1-ba779d4d7827	0	1	3	353	0.9916	0.9888	R1041
f7cfc413-20ee-42b0-b6cd-e109992b1f83	30	49	52	3065	0.9833	0.959	R1041
9a10246d-8bde-40ae-ac51-d76f581813e8	4	2	2	370	0.9946	0.9788	R1041
a30097c1-fa15-42ab-9fbc-46dc8247ae0d	0	0	3	385	0.9923	0.9923	R1041
287a1917-6ba3-48fd-8ada-3a7eecc0a38d	1	4	2	372	0.9947	0.9815	R1041
eeb7202b-a56b-449b-85c7-d6f4a4685309	0	12	4	471	0.9916	0.9671	R1041
2845b861-44a1-47d7-a638-1b0c08e9049e	5	17	6	337	0.9825	0.9233	R1041
1d00ef56-fb34-48dd-b842-7e8c9acd5b4a	24	56	66	6017	0.9892	0.9763	R1041
f402e255-c34e-42d7-b382-1455ce167ade	3	1	6	453	0.9869	0.9784	R1041
8be386ee-82ab-4b59-b8dd-4428436ba60d	2	0	2	334	0.994	0.9882	R1041
d653cbf8-f1ed-42b1-9e99-cc424eae078e	0	1	7	287	0.9762	0.9729	R1041
c23f910b-f704-41f7-9140-65c5343f9243	3	0	4	381	0.9896	0.982	R1041
e1605d81-ada8-4783-b305-812d11500094	107	273	335	15001	0.9782	0.9545	R1041
4a8ad0e1-34bc-41fd-9e2e-9b88c6f02e91	1	3	9	354	0.9752	0.9646	R1041
8d6f7df4-ecef-41df-bf43-9d3b2bccea1a	4	1	5	294	0.9833	0.9671	R1041
d1c3fba1-2239-4df4-a2cf-752c2da45b6b	0	0	0	383	1	1	R1041
b67a3651-d594-4ac5-8877-3f37639325a0	4	1	16	346	0.9558	0.9428	R1041
19ce5a24-b52e-4ef2-a7f1-118d7fdc03dd	0	2	1	346	0.9971	0.9914	R1041
d2e0a265-9608-4238-b6d0-74ce59dd8cb0	6	0	6	442	0.9866	0.9736	R1041
49675c6c-5dc3-4c0f-b06c-77c77eb002fc	0	1	0	412	1	0.9976	R1041
c6ad406f-29cc-45a4-80c4-2f2f64d3200e	1	2	2	301	0.9934	0.9837	R1041
1d0f941d-5f24-435d-8f3e-85fdacb1b1ff	0	0	3	456	0.9935	0.9935	R1041
d8ee251a-8351-4341-b182-ba70ff6a6285	0	1	1	403	0.9975	0.9951	R1041
8a910cc6-cb2c-4219-82fd-7a633683467c	7	26	25	1802	0.9863	0.9688	R1041
7964c18a-0d59-458d-9255-f888d1b9b996	3	5	10	525	0.9813	0.9669	R1041
67bb530e-cbf3-4132-b3ba-70a78d4cf269	3	8	11	553	0.9805	0.9617	R1041
32a9d0c5-46f7-447b-82a9-97827777435d	3	11	5	311	0.9842	0.9424	R1041
28ef29f8-a6e8-4d41-80ac-6c5dce8159d4	1	1	0	414	1	0.9952	R1041
fe6bcd61-ce8a-540c-b97b-bab6a2b7be06_2	17	53	43	2445	0.9827	0.9558	R1041
19b4258d-e9b3-4073-9afd-e524b49943f5	0	2	1	376	0.9973	0.9921	R1041
59556ec9-3890-4048-a4c6-d845ba565f6d	4	5	8	433	0.9819	0.9622	R1041
fda8e214-ce13-4597-8471-0d84cefcb39a	6	2	5	283	0.9826	0.9561	R1041
e205e521-1365-4ec7-8ed7-b0daef4047ca	4	11	15	490	0.9703	0.9423	R1041
2953a148-3f73-46b0-a00d-66a219fda0ce	333	475	432	10252	0.9596	0.8921	R1041
b7bad03c-965b-4699-99f5-4e617e28df89	18	23	39	2003	0.9809	0.9616	R1041
80db8820-4220-41f4-9de7-8099b0f09538	5	25	14	2007	0.9931	0.9785	R1041
2377869e-f443-489d-99c3-4b0202e92bc6	0	0	0	420	1	1	R1041
6737d6c6-1fe6-48ac-8695-6439b5c5f3f8	1	1	1	306	0.9967	0.9903	R1041
4140d5f7-a764-4c5b-9411-ad9024475fd2	5	4	14	494	0.9724	0.9555	R1041
438356e6-6904-4f3b-8b36-903dd2325f6b	2	4	6	274	0.9786	0.958	R1041
1b310811-9658-41e2-8008-c8e06cf90062	2	4	7	321	0.9787	0.9611	R1041
ba8fa7a5-05e8-47dc-a005-5fb3f9e5c625	37	54	48	1252	0.9631	0.9001	R1041
b3923734-cfa0-4d04-ba2b-a9de001c84cd	2	2	1	520	0.9981	0.9905	R1041
324cbf4a-d1d1-47ab-8ede-4b1cb6c99e98	9	4	12	1278	0.9907	0.9808	R1041
36f6f27b-0e12-4463-bcb0-f2b139be50f2	0	2	13	321	0.9611	0.9554	R1041
4cdeba21-011d-4b3e-a176-668cf8f183a1	1	5	4	320	0.9877	0.9697	R1041
5f0c75a4-01b5-49dc-a10a-506d684f9abc	2	0	6	390	0.9848	0.9799	R1041
796a495e-0c15-4567-9d1a-201400f2d282	5	3	14	398	0.966	0.9476	R1041
4c347566-437e-4048-a698-5ab59f847f0b	2	2	1	280	0.9964	0.9825	R1041
feff5ea4-6968-4f12-8d16-fb9beeecc50f	0	3	4	346	0.9886	0.9802	R1041
f4baf5b4-e8c7-4dc8-8d34-001bbe805049	2	1	3	414	0.9928	0.9857	R1041
33af1860-2ee4-43fc-beac-871fc5a5b6c3	0	7	8	275	0.9717	0.9483	R1041
22099c0f-8610-4cb9-b22a-48605a6ab781	2	1	3	242	0.9878	0.9758	R1041
19d6c060-c2f7-4e5c-ad5a-ba788667fcbb	0	0	2	418	0.9952	0.9952	R1041
df76a6f9-f9fb-475a-b181-8c369c562216	60	57	98	12751	0.9924	0.9834	R1041
7435cc0e-9e19-4ff5-bc90-4dc5a39f8789	2	0	4	371	0.9893	0.9841	R1041
a072f3da-e392-42c9-b784-a514c7de9e8c	0	3	3	299	0.9901	0.9803	R1041
0e252b15-a4dc-475c-9f0a-1c936e2951bd	3	0	2	389	0.9949	0.9873	R1041
caff48fd-cc1c-4a0a-b0aa-ea19a4150b20	2	9	5	359	0.9863	0.9573	R1041
3980d551-9be1-4d99-a837-c6ca467aae7c	1	0	1	297	0.9966	0.9933	R1041
e92100b6-989d-4a24-8171-d137c8aecc96	1	2	1	224	0.9956	0.9825	R1041
33dd6ea5-a5d8-47c4-84fd-386842cba353	19	32	32	1308	0.9761	0.9403	R1041
4873b8ac-c949-4a25-99b9-c12df0b10e20	1	3	6	433	0.9863	0.9774	R1041
7302b6a3-b1a8-4ec8-a17e-34d4ac8a6a0d	20	14	33	1980	0.9836	0.9673	R1041
80db6c87-a4f4-4f50-9022-3e34ef7c9f05	1	8	7	394	0.9825	0.961	R1041
e056b2ff-7239-43ee-8bdb-c697f535cd6c	0	0	1	328	0.997	0.997	R1041
f03749b8-7e58-42c0-a543-8bb91398a975	7	14	19	1692	0.9889	0.9769	R1041
d626420a-bd68-42e2-855e-c79487844354	0	2	2	405	0.9951	0.9902	R1041
e8088f0a-34af-4253-be2f-a76201b3b95b	0	6	2	333	0.994	0.9765	R1041
e1e99305-5b8d-4f53-bed0-bc3cf9a2094e	1	4	1	320	0.9969	0.9816	R1041
f9a2b48c-6dd0-4a16-a955-3142457f5567	65	95	130	11768	0.9891	0.9759	R1041
09934ca9-0c82-4ce1-9492-b44ecfe56f88	2	6	2	449	0.9956	0.9782	R1041
cdd7d2b7-092e-46ce-bae9-805931901638	0	0	2	354	0.9944	0.9944	R1041
8975a811-e2d3-4b2f-88d2-306a7c726cb9	2	6	9	391	0.9775	0.9583	R1041
6030d4fa-69e4-4f26-8c6b-87f9ee9cf447	0	0	1	505	0.998	0.998	R1041
0178d80b-e1a8-4181-aa02-71ce8c4a9d9d	1	10	3	420	0.9929	0.9677	R1041
8e16f417-1a05-4cf2-b383-11f386fd4ee9	1	0	0	336	1	0.997	R1041
61f80f2e-83e5-4a7e-849a-713434f1c85b	2	7	7	406	0.9831	0.9621	R1041
d1733eae-34d0-401e-abbd-b24326d793a7	3	1	6	454	0.987	0.9784	R1041
0be2b2de-f67d-4f4b-b3c4-b1cf2fe91e08	0	0	1	377	0.9974	0.9974	R1041
de04531a-9f69-4f15-80cf-a6f9722d37e1	11	27	27	3098	0.9914	0.9794	R1041
36b31b8c-e50e-4c89-9c09-867b678c1983	1	1	3	482	0.9938	0.9897	R1041
e94889f5-1440-4709-ba72-6239f84186ae	0	0	0	220	1	1	R1041
453b1dd2-8ac2-45f4-b8c1-63123bb2f5fc	1	1	2	291	0.9932	0.9864	R1041
426300e6-5631-4a03-9bbe-12cd8feeaea6	2	2	2	372	0.9947	0.9841	R1041
e127059d-d9fe-42fa-b027-5d95a3ac9156	32	102	96	7464	0.9873	0.9701	R1041
437a3aad-5543-4e66-8575-0256be1cdbcf	18	68	58	5836	0.9902	0.9759	R1041
ab433562-ce4a-4da5-9974-ba3b2c2507a6	2	1	3	463	0.9936	0.9872	R1041
4ff8683b-b273-4f44-8ad7-f488a55c448a	0	2	4	475	0.9916	0.9875	R1041
705d468d-e316-4cf5-8ac0-a052e611f800	12	18	15	359	0.9599	0.8886	R1041
df644622-51db-4eba-8e15-03788b827260	10	21	17	485	0.9661	0.9099	R1041
004b21f4-5456-44d5-91c8-aba37d48402c	1	5	3	414	0.9928	0.9787	R1041
6d30fb59-b1e7-41e8-8601-1e407918397f	2	1	4	336	0.9882	0.9796	R1041
30573e87-4e2d-41d9-9dbe-cd2486e10ee2	0	0	1	305	0.9967	0.9967	R1041
52a680a1-a804-40fa-836f-2db371c68853	1	1	4	386	0.9897	0.9847	R1041
b0a5a2da-cdc4-4c0c-b016-d9f24530faee	0	4	4	316	0.9875	0.9753	R1041
6259aadb-caed-4bc7-845a-84f726c5104e	9	4	7	390	0.9824	0.9512	R1041
a22e78af-611f-429e-b331-5f2a3bba25a6	0	8	2	521	0.9962	0.9812	R1041
d0c196df-9e4a-4e47-9ac4-9e14cd754b15	2	7	2	270	0.9926	0.9609	R1041
3ed65d2e-4c6c-4d5e-a940-ad5215092410	0	4	4	486	0.9918	0.9838	R1041
e2d7a161-5dac-4cf4-88ef-451f50f1deda	1	6	5	392	0.9874	0.9703	R1041
7a79f45d-cc6f-4117-a4aa-7eb1f344791f	14	2	14	403	0.9664	0.9307	R1041
11c9a513-9527-445a-ad5e-f49187b8ac28	6	9	13	428	0.9705	0.9386	R1041
09a2ddfd-63db-4b85-a336-7d2240be184f	4	5	0	381	1	0.9769	R1041
2dba65f2-1bce-43e1-b3e2-20a0ec396b59	0	0	1	220	0.9955	0.9955	R1041
06ae38fe-58e1-4212-a781-e9a067ffd9c1	27	127	98	5179	0.9814	0.9536	R1041
172e263a-1d92-42c6-af5e-10e7df27bd8d	2	3	3	437	0.9932	0.982	R1041
d460dcc9-c2f2-40ff-b754-e5d3e0e836d0	0	1	0	352	1	0.9972	R1041
d9b2d539-9cae-40af-af31-352491cbb551	5	4	2	427	0.9953	0.9749	R1041
7e0b652f-3d9f-401c-8162-eb5341c5f3bf	2	13	18	314	0.9458	0.9049	R1041
aa74b1e9-bdc2-4183-b347-06a03d835f24	3	4	6	430	0.9862	0.9707	R1041
a801c9d9-c530-4734-b085-692e7a1e5331	1	15	5	385	0.9872	0.9483	R1041
93b2fb20-5dd1-4dc7-af7d-9aa31eadcfbb	1	1	3	368	0.9919	0.9866	R1041
59e0d1aa-336c-4e4b-b2f2-5517fce01495	1	3	7	395	0.9826	0.9729	R1041
0d784aa0-fcd6-4406-846c-1ec1e089e59b	7	7	7	820	0.9915	0.975	R1041
5493e7f5-ab63-4209-ab8a-43979745b743	0	3	1	301	0.9967	0.9869	R1041
b83d5a61-ddac-4e25-9c14-7bb8dccbb1dd	0	1	3	416	0.9928	0.9905	R1041
354bc3b9-e2d2-4cea-9ab4-cc8548f9aecd	1	5	8	251	0.9691	0.9472	R1041
85f4cae5-d63e-40f7-b2e9-0f0b8815e8ad	4	4	12	375	0.969	0.9494	R1041
57192f3c-b3ee-41b7-8c6f-2b16521ca8eb	2	1	4	391	0.9899	0.9824	R1041
2fbfe74d-0b77-41fc-9f35-513487c4b2e4	1	2	2	373	0.9947	0.9868	R1041
2fc2c57f-8f91-42ff-81ae-aa3b69371725	5	3	8	347	0.9775	0.9559	R1041
f55b6279-5633-4f7d-8194-a99643803d5f	1	3	0	388	1	0.9898	R1041
27770a06-3c49-48ad-9e46-985ac7f490b9	0	0	0	355	1	1	R1041
da900740-1980-4480-ab6d-f3ac099e489d	0	1	2	486	0.9959	0.9939	R1041
e09c357c-7163-45a7-a14c-fc01c5287af7	128	202	276	8349	0.968	0.9323	R1041
581c3c83-43e6-4aaf-b1fb-25979eb647a2	1	2	0	430	1	0.9931	R1041
2130ea3e-8390-43ac-a839-d5d895b97555	6	2	5	489	0.9899	0.9741	R1041
b739d376-df63-4aa8-b032-ea9d4b227ed0	12	4	8	393	0.98	0.9424	R1041
d42b439e-38d7-48fe-9aff-b37a6f697682	2	2	7	407	0.9831	0.9737	R1041
d61f7a1d-da35-4311-ad8c-03284711472c	6	3	7	319	0.9785	0.9522	R1041
d985a6b6-e246-489b-9178-a00fe793e54b	6	7	3	419	0.9929	0.9632	R1041
ad5fb699-d8b4-4bfd-942a-fdd94fd5ed67	1	4	0	432	1	0.9886	R1041
7d176bed-78e3-4547-ae9e-d2ffbb207a0e	0	3	4	344	0.9885	0.9801	R1041
971c89ab-512d-47c7-8e31-0de2ac43abf9	1	0	0	327	1	0.997	R1041
1c9be2dd-814d-4775-8989-85b6b3d5192f	1	3	3	378	0.9921	0.9818	R1041
2190ff22-05f0-4aaf-abd1-9f2b0508cb6f	3	11	11	403	0.9734	0.9416	R1041
edb98789-0e60-41f2-9f34-94d2050bd837	8	8	3	409	0.9927	0.9556	R1041
297782aa-1905-4650-aadf-2d5f61ddf9e9	5	5	3	312	0.9905	0.96	R1041
26888ae9-c9d8-48f6-b7d2-ceaffb6c8275	0	0	2	353	0.9944	0.9944	R1041
e9455f80-bc4e-4f1b-ba0b-7d74f5b0715f	41	118	147	6366	0.9774	0.9541	R1041
48f587c4-a63d-481f-98f8-50ebaefa4c2d	3	5	14	380	0.9645	0.9453	R1041
eced33ae-0dc9-4983-b313-16a680ebe76f	0	3	1	274	0.9964	0.9856	R1041
81905301-fe8d-4bb6-b397-a9fdae48adde	1	7	9	462	0.9809	0.9645	R1041
1f1288a6-33a4-42d2-a3df-5e8f4d0d63e3	5	6	8	328	0.9762	0.9452	R1041
420ca088-479a-48a0-b55d-afec534fa1f8	23	69	65	5772	0.9889	0.9735	R1041
c816077b-8d60-42bd-a17a-28915949ca5c	2	0	2	258	0.9923	0.9847	R1041
16933f1d-0f75-43c8-8a59-05509428a80d	58	110	152	18663	0.9919	0.9831	R1041
9fba1b30-7730-4f1f-9e24-7230dec15b81	48	94	94	13229	0.9929	0.9825	R1041
19ed6a6b-7997-4326-bfc4-e9e6816704c6	1	6	7	427	0.9839	0.9683	R1041
78912224-54cb-4128-b74d-10b0ae772b20	4	1	4	270	0.9854	0.9677	R1041
4847e9d5-6e5b-4482-b95b-fde8f42e5e5a	4	6	9	283	0.9692	0.9371	R1041
9716ba12-daf6-4b61-8deb-cc29a9afe5b6	0	1	1	316	0.9968	0.9937	R1041
79fccf54-88c2-4500-a2c1-647803b8c989	0	4	4	444	0.9911	0.9823	R1041
0e542e32-27c8-48bb-8e67-a04d7f505a07	0	5	0	414	1	0.9881	R1041
fb606e90-3564-4f88-8ca4-73a6b28b5b9f	95	161	169	18996	0.9912	0.9781	R1041
7feca466-63f7-4f02-abe3-08e2cfd66d94	0	1	3	348	0.9915	0.9886	R1041
16a6d41c-796f-4a3a-8b14-c95478f06ba2	0	7	9	330	0.9735	0.9538	R1041
3149a7b1-5c77-43ce-a00c-5a2c01fadcaa	1	6	4	526	0.9925	0.9795	R1041
7a1a244e-8714-4317-83ce-64bb41d833d1	5	5	8	307	0.9746	0.9446	R1041
025311e3-ede8-4a00-b547-a7d4a5838ccd	2	8	6	428	0.9862	0.964	R1041
812e9204-7dbf-4131-8c05-192282f7f529	2	0	0	302	1	0.9934	R1041
5e93fbb9-04de-443a-bdf6-256a1b35201f	1	1	1	384	0.9974	0.9922	R1041
4b1d68f0-3c71-4688-8be2-f8738cfc5888	6	7	5	395	0.9875	0.9564	R1041
dbb90dcb-1113-4662-a158-6ffc063fbb87	2	2	6	290	0.9797	0.9667	R1041
442beefe-6e6d-4c6a-b5d8-4b7405b1b901	19	61	59	7499	0.9922	0.9818	R1041
ae0161e7-d478-436a-9988-e7acace64810	2	6	7	347	0.9802	0.9586	R1041
2da0319a-71fa-47e5-b0fb-7e5ea2175d96	98	174	205	17586	0.9885	0.9736	R1041
d7f92da2-8de7-4c50-9ff4-8b390d4b0097	4	5	1	401	0.9975	0.9757	R1041
ff65b3fb-1b35-4d8c-85f2-36b86039cea0	27	56	58	8975	0.9936	0.9845	R1041
c742b4e9-5561-4b75-9cd6-fbf49cc083fc	1	0	1	365	0.9973	0.9946	R1041
1ce2edc5-04c3-4099-a194-316158beaf63	2	1	5	384	0.9871	0.9796	R1041
1aa41843-5183-4ed3-b344-691872a2ebfc	0	0	2	401	0.995	0.995	R1041
175b76de-87da-461b-9c5b-538506a24196	2	0	2	376	0.9947	0.9895	R1041
c0c7662a-b8dd-46a0-b807-934ebd6d331f	0	6	8	472	0.9833	0.9712	R1041
8063c4c9-60af-4e0a-9d75-4fa19c59876b	0	5	4	386	0.9897	0.9772	R1041
53272afe-c071-4b33-93e6-726ed6e3ac67	15	37	39	6882	0.9944	0.9869	R1041
2dbe2a52-68f0-4f4c-bbc5-4a54680b4f0f	5	8	9	361	0.9757	0.9426	R1041
ecff3337-1833-42a3-9ca8-33c72f215773	0	0	0	308	1	1	R1041
81eeac1c-2925-4f9d-aae6-d828afbe9c8b	1	2	7	422	0.9837	0.9769	R1041
ff041c2e-dab6-4697-9dbc-c29ed6bcbbbe	3	12	17	361	0.955	0.9186	R1041
c6164f10-bf80-4131-a61b-2065c0f20ed0	0	3	8	357	0.9781	0.9701	R1041
a055ab12-28f4-4bed-9aaa-413bfc8c33e2	0	2	1	236	0.9958	0.9874	R1041
b55585ab-569b-4358-acae-0c327d9d0a6d	0	2	0	352	1	0.9944	R1041
c0ef00c5-6a0b-4684-9442-7ce03fa74f83	0	3	10	366	0.9734	0.9657	R1041
74b0c883-27e8-446c-a069-1d2b0e9907da	6	0	3	299	0.9901	0.9708	R1041
ac0df668-e44c-485c-9e41-fa9c25f9ee49	4	2	6	382	0.9845	0.9695	R1041
3d77bb9e-d12c-4899-a4b7-d7d7ef6f7a9f	3	0	0	437	1	0.9932	R1041
86051e68-910e-43c2-ad65-0e6832c76f4d	2	3	7	317	0.9784	0.9635	R1041
6717f972-7431-4757-853b-65687f933460	1	0	2	362	0.9945	0.9918	R1041
aaba44f4-5d63-441a-8938-490b702b38e8	4	1	8	427	0.9816	0.9705	R1041
125cd8bd-f197-4a60-807b-9f611258bd51	49	61	75	13349	0.9944	0.9863	R1041
44e13335-9dce-4dd4-bd25-8b7f6335e2f5	0	0	0	287	1	1	R1041
294b7a59-5007-4c2f-b2cf-96863e0747c0	0	0	1	409	0.9976	0.9976	R1041
5388d72b-1dd7-494e-b38a-118018d383e5	6	16	18	1305	0.9864	0.9703	R1041
9940daab-a952-4827-bb10-6d4a1e743781	3	2	0	377	1	0.9869	R1041
f3e7e188-4247-4d74-aeac-85a64385293d	2	6	8	311	0.9749	0.9511	R1041
91e538f1-bb1c-4171-9f36-5b7b86ef1300	0	6	5	286	0.9828	0.963	R1041
c52edc55-f980-48f7-b473-f0e4b24a1825	3	9	7	465	0.9852	0.9607	R1041
1a3ef336-1617-486e-8173-bef024b35233	4	4	4	441	0.991	0.9735	R1041
ab57d912-a0d8-459a-9061-feac590522e1	53	97	137	8307	0.9838	0.9666	R1041
cf09d35b-20b0-4976-b8e2-03363473c6c4	1	2	5	327	0.9849	0.9761	R1041
fe545ab4-729a-4e06-8f64-9ab45952f6aa	3	2	8	397	0.9802	0.9683	R1041
69eaccbd-d63d-4390-b776-1159425c614e	7	6	14	509	0.9732	0.9496	R1041
232f3da5-6ade-46d4-bf28-a5714ceeabde	1	3	0	367	1	0.9892	R1041
bb5985bb-dfe4-491a-b87f-613c0dad7c22	0	3	1	327	0.997	0.9879	R1041
9f223f3a-3a3f-42bb-8cb2-aad21f765df1	1	9	1	357	0.9972	0.9701	R1041
bd7f8eb4-7a6e-418f-bd5d-da121eeef00d	99	253	282	9566	0.9714	0.9378	R1041
7360950d-bac6-53be-9e5d-b497cdb3f5b2	49	94	131	8821	0.9854	0.9699	R1041
492139a5-288b-5d09-8867-e4726adb42de	37	89	125	8832	0.986	0.9724	R1041
6e93c46a-f13a-4960-b9cb-3df206db1060	0	0	3	231	0.9872	0.9872	R1041
01e2d416-3d4e-4c1a-8e1f-5b8323650b26	33	110	116	5217	0.9782	0.9527	R1041
64f74090-6a1f-4bf8-9bc9-24709f453b95	1	3	3	417	0.9929	0.9835	R1041
83c6359d-0380-41c6-95f0-11c1912946b7	1	5	2	249	0.992	0.9689	R1041
1c7cd8b8-58b2-4710-b1e5-09746e852c1b	1	1	6	380	0.9845	0.9794	R1041
faf5d34a-a11b-4bed-8062-7c14a8dce097	2	5	2	429	0.9954	0.9795	R1041
c00383ac-7542-4846-9ce7-ef538b3ae0dd	1	2	3	324	0.9908	0.9818	R1041
df8b00f6-622e-4dd0-832e-cbe66ca8c98a	1	0	4	376	0.9895	0.9869	R1041
0d441894-2a37-430a-8e88-e8d11b8766af	0	0	0	336	1	1	R1041
40010805-3c3d-497b-9f2b-13368cc93958	0	0	0	258	1	1	R1041
0e8bda16-1862-4130-b8a8-5088d6e07a0e	0	0	0	601	1	1	R1041
e6049a51-5eb8-4622-aa9b-ae73aa2343ea	2	2	6	367	0.9839	0.9735	R1041
7c4ceb46-786f-44bd-9655-35b3b183160a	68	114	126	16318	0.9923	0.9815	R1041
e85441d0-cae5-4792-adbc-f6db6cb52fbd	2	0	2	371	0.9946	0.9893	R1041
7597e37b-8469-4bb0-a5a3-e5b1062a8fea	3	6	2	503	0.996	0.9786	R1041
1e4129cb-eb14-4bd2-a11c-3edbcc7f1f02	1	0	0	343	1	0.9971	R1041
b3e699a0-40a0-4dc8-93c3-fb53dfb31ac2	12	12	4	437	0.9909	0.9398	R1041
be0dd467-c869-49ad-8c9f-5bf78b7aead4	48	103	92	12271	0.9926	0.9806	R1041
0f5c64e2-75f6-4b33-8819-1c9bcabdddf5	50	118	155	4394	0.9659	0.9315	R1041
5527b944-1e74-4d00-8c39-7c38ec7d5c7e	1	7	10	327	0.9703	0.9478	R1041
9b32f9dd-bebc-42bd-b6ca-8268142fac76	3	4	8	398	0.9803	0.9637	R1041
8503043d-f2ac-461a-bd4a-4dd29b75bcaa	1	3	6	362	0.9837	0.9731	R1041
4f213a33-fed4-48ab-ad51-4b598be5a3dc	18	55	37	5480	0.9933	0.9803	R1041
0a8cf0f6-f045-4f8c-baaa-76ffbc6b70fb	11	12	21	900	0.9772	0.9534	R1041
4732b6ce-cc63-43a5-a3bd-0e465f815937	0	0	2	330	0.994	0.994	R1041
902686a7-0395-4e43-b922-bdaa2edcd3be	6	2	3	409	0.9927	0.9738	R1041
75fd5d04-0024-4f30-8580-d142867ddabf	0	3	3	402	0.9926	0.9853	R1041
1b6ee115-664e-4ba2-8bb2-4b8605f2daba	1	1	1	385	0.9974	0.9923	R1041
0263b733-ca6f-4ef5-b121-7f0480a1b7a8	2	3	9	224	0.9614	0.9412	R1041
6e0966c3-406a-4f4e-81f6-79153a46b91a	0	2	2	560	0.9964	0.9929	R1041
80d956cf-77f7-4e2f-94d6-b80097acecc6	0	2	2	397	0.995	0.99	R1041
ae053685-7a38-4240-a62d-58973f046b8d	0	0	0	323	1	1	R1041
854d502a-1cd2-4b50-948d-ab309b175010	0	0	0	234	1	1	R1041
452fcf31-4de9-4cfc-beb2-854a23e9bb9e	0	2	4	513	0.9923	0.9884	R1041
c68b0327-9031-4b2d-a6a4-0718ecd4c11a	16	20	20	2902	0.9932	0.9811	R1041
ae5ade78-8230-4797-b0bc-73b73606ccc9	0	1	5	390	0.9873	0.9848	R1041
684805dc-8506-4f10-8ce8-a10223934d89	0	2	4	563	0.9929	0.9895	R1041
7f3b124c-378f-4cd7-97f0-3eea7fe6a6d9	5	0	0	325	1	0.9848	R1041
d846c1f8-d762-4089-9cb9-43960dde4f0a	1	0	5	437	0.9887	0.9865	R1041
2c0b515c-cc1b-4dfb-b46f-e209db5def73	1	0	1	236	0.9958	0.9916	R1041
832527ee-4347-4f08-9f3d-39f2380e097d	1	0	3	321	0.9907	0.9877	R1041
f5e668fe-5a63-48b9-9e56-abf6210fd28f	0	0	0	228	1	1	R1041
78008587-efb6-4b94-bd54-e35920909ecc	3	6	3	406	0.9927	0.9713	R1041
6086ca6a-e232-459b-a24a-696bb95ad0c7	0	4	0	285	1	0.9862	R1041
0e481d03-f1d5-4bef-8857-7539fea140ef	1	3	4	439	0.991	0.9821	R1041
7592004d-6305-40d6-aa80-30281c155c44	0	0	2	444	0.9955	0.9955	R1041
b4aff532-e26f-467c-9588-853925259de2	0	8	6	248	0.9764	0.9466	R1041
4f9721f0-c02f-4b31-9c00-e496d9fa3961	4	1	9	405	0.9783	0.9666	R1041
d0b7378a-0a63-4b96-8ce3-4f4c3a4688e1	1	0	2	316	0.9937	0.9906	R1041
9053022c-10ea-4755-ac78-84df5f9802ad	4	1	6	383	0.9846	0.9721	R1041
fcd933c3-5de1-432c-94f9-bd12af2a3748	22	56	59	5318	0.989	0.9749	R1041
55cf39ba-ec0b-45e4-9f5e-db5957e972c9	42	98	111	4126	0.9738	0.9427	R1041
995b9363-a718-4cb7-a711-62ea3109b20c	1	5	2	337	0.9941	0.9768	R1041
a2173e34-963a-4498-82e5-febcba0159ad	58	83	71	3819	0.9817	0.9474	R1041
780efa47-b066-4aa6-884d-1334c95660d2	1	15	12	329	0.9648	0.9216	R1041
3c7fb01a-3130-4ac8-9e4c-15ef07d201ea	1	4	2	374	0.9947	0.9816	R1041
88736c5f-5f46-42fe-ac8d-353619a83f8b	0	0	0	348	1	1	R1041
2181d76e-cc71-4288-a3b8-8b1d7e742a8d	0	0	6	389	0.9848	0.9848	R1041
f1024cd9-0f86-4b08-8623-4bcefc3d8619	0	0	0	243	1	1	R1041
3fb5cf62-b1e1-486b-af42-ff786062b894	7	16	19	2254	0.9916	0.9817	R1041
e3a92015-36bb-43af-904e-40c6f120ff2d	3	0	4	208	0.9811	0.9674	R1041
3d3916ad-54cd-47eb-9cf9-a7aad7970658	0	6	2	247	0.992	0.9686	R1041
e1c38bc8-88ca-4acf-8177-5d946f600253	0	2	2	432	0.9954	0.9908	R1041
137946dd-61ef-4701-9e36-b29448b5e397	3	1	1	364	0.9973	0.9864	R1041
a3308382-1749-4320-9f28-470a2e4db7bf	1	7	5	321	0.9847	0.9611	R1041
748f1e7b-2d25-47cf-8eaf-1fe1b7a8a5a1	1	6	3	347	0.9914	0.972	R1041
1cbe3b9b-37c1-41bc-8d37-589cec07863b	0	1	1	315	0.9968	0.9937	R1041
32afa098-30c7-4341-847a-65fdf7d9fb22	5	10	19	2656	0.9929	0.9874	R1041
95507226-9bfe-4659-b6e3-d892f4a7a09c	12	4	7	317	0.9784	0.9324	R1041
6aa38314-aa4d-4ed9-8763-e597601b4d67	0	3	1	373	0.9973	0.9894	R1041
2f117df8-e6e2-498d-a93c-8d96af1b86ed	1	1	2	336	0.9941	0.9882	R1041
7ecbdc23-9dc1-42d1-9e5f-a7c5d5195c1c	26	59	62	9128	0.9933	0.9842	R1041
9c6d9e4e-1784-46df-bede-f34653028493	17	47	40	2618	0.985	0.9618	R1041
3da5d9a2-c60a-4f63-a04a-463d104b02c5	31	86	83	4185	0.9806	0.9544	R1041
d78a40d9-7b88-492d-aec6-ed516f81f96a	0	5	3	496	0.994	0.9841	R1041
7485b43e-2f00-44aa-82e5-a96dc723165c	2	1	4	394	0.9899	0.9825	R1041
de90ee27-4af9-4d6e-a6b1-5a7b7bbe6c50	2	2	3	218	0.9864	0.9689	R1041
c257a2a4-4872-4df0-a10b-e8188739e560	8	3	4	391	0.9899	0.9631	R1041
eb91f1de-67e2-4b12-acca-6da2b688c77c	0	3	3	332	0.991	0.9822	R1041
5da7fce2-5dcf-4601-a927-b05005b591ff	30	78	85	12524	0.9933	0.9848	R1041
acaa0162-01e4-47b3-8a13-7d888fe2d6ea	0	0	0	330	1	1	R1041
d6f374d6-03ed-4419-b5f3-f4e76119f235	3	8	8	340	0.977	0.9471	R1041
dc21963a-a36c-452f-95a6-6f9373f7fba1	2	7	4	246	0.984	0.9498	R1041
d9709bae-8982-4a2d-a4c2-6dc87f97ac0e	3	2	4	471	0.9916	0.9812	R1041
fef6fcca-c356-40f2-a5d7-1981a6188c27	6	4	2	432	0.9954	0.973	R1041
93d7d50e-da4b-4d0a-8e9c-3a5520ee2d05	3	8	12	416	0.972	0.9476	R1041
c2422de5-5cde-4bac-b2a8-f1a2baf7563f	34	79	69	6016	0.9887	0.9706	R1041
3580e639-e848-4172-b99d-7fb05850bc14	2	0	5	412	0.988	0.9833	R1041
cec34079-5609-4380-a0c0-679eae4f7095	1	0	1	469	0.9979	0.9958	R1041
7132cb5c-d8a0-4bdd-a33e-a5cd19678f11	2	4	7	433	0.9841	0.9709	R1041
0ce60ba7-1ee1-4468-bd04-b3d3a94090cf	4	3	1	1244	0.9992	0.9936	R1041
7c0ad2b9-8190-47a7-929c-a8592d89f65f	2	3	6	389	0.9848	0.9725	R1041
e6bd61a4-3c29-436a-822f-cc95bc0af1fd	0	2	0	212	1	0.9907	R1041
e6ce7ab5-8053-45fc-8b30-ea59a8339c51	3	0	7	400	0.9828	0.9756	R1041
a0bbbbf2-a794-4525-b93b-a8bd1d42a5ac	1	2	2	469	0.9958	0.9895	R1041
6eecfda8-0c3a-43a6-b68e-79d40fb35eed	0	0	1	406	0.9975	0.9975	R1041
27e21191-5f65-44a7-9d3d-1c9b7f1ad297	1	4	2	491	0.9959	0.9859	R1041
51fd7913-c890-42fd-ace4-92fb26411fa0	0	12	7	314	0.9782	0.9429	R1041
89a2a949-e722-43a3-908a-2e7efa5126b0	1	2	0	433	1	0.9931	R1041
010e4255-d07f-4965-ba64-c664bfd3ffbe	3	0	3	349	0.9915	0.9831	R1041
9744bd7f-7098-4d30-8027-8c9dbf235e84	0	8	3	279	0.9894	0.9621	R1041
216d78fd-6e7e-4791-8fb6-a2e6ffd4423c	2	6	12	412	0.9717	0.9537	R1041
072e16b0-1160-44ef-9087-571893b93104	1	2	3	348	0.9915	0.9831	R1041
fb328167-f5cf-400f-88a9-80bd91531144	3	3	9	370	0.9763	0.961	R1041
91d5f4bd-04f5-4a2f-ae6c-04f907aaf874	1	0	1	403	0.9975	0.9951	R1041
20488fb0-a80f-4a43-9ca9-4b77054e1efb	4	0	7	329	0.9792	0.9676	R1041
26f8b9ff-419b-425f-a4c2-e13970a8f1f8	0	0	1	360	0.9972	0.9972	R1041
159401a7-e72f-440c-9f5a-2e3f8a540e80	1	1	6	299	0.9803	0.9739	R1041
a99959a3-049b-4e01-b470-3a01b1a281af	2	2	5	337	0.9854	0.974	R1041
f08da15e-fd7e-41e9-b000-83c11a9e23f6	0	3	2	424	0.9953	0.9883	R1041
8463ef0f-492e-432c-91e3-51877fda89fa	1	10	4	398	0.99	0.9637	R1041
dd494df7-5267-4085-babb-92332243ec0d	0	0	2	378	0.9947	0.9947	R1041
9ceb2784-901a-45de-a767-f0582faeb702	27	52	60	10061	0.9941	0.9864	R1041
b3c0694e-8a70-465c-a6e4-8640d66bc09b	1	1	8	218	0.9646	0.9561	R1041
b85a7bbd-1bb4-401e-86b7-99961a372680	1	4	6	378	0.9844	0.9717	R1041
09874ac0-fd7a-4d0e-b126-7eb0d5acd732	6	13	11	1720	0.9936	0.9829	R1041
8349899f-3e8d-4ae6-b560-e421365bfb15	18	67	73	5243	0.9863	0.9707	R1041
560d23e3-b068-4c16-97ef-068cc4ffef88	0	0	0	355	1	1	R1041
3edfc71c-8ede-4c95-b259-951106b6afee	4	1	2	560	0.9964	0.9877	R1041
08353c52-9d73-490f-beaf-ef4e2fa3281e	0	1	1	372	0.9973	0.9947	R1041
832287b9-b4b7-428c-9144-eeb41de3660d	0	6	1	418	0.9976	0.9835	R1041
2b5c1ba6-a12d-4b5e-b934-5251601f04d8	1	17	8	280	0.9722	0.915	R1041
76af2719-0ee3-4fbf-87f7-dcbe68936d95	0	0	2	648	0.9969	0.9969	R1041
674d0ef4-f42f-4326-86c7-f33a50c408d5	1	1	0	353	1	0.9944	R1041
74f718c6-5eb4-4aee-b40b-5380dadec98a	0	0	3	374	0.992	0.992	R1041
67a76b27-a19f-42b4-beee-5b1e014ab9dd	58	93	124	17353	0.9929	0.9844	R1041
6fccf972-b9fa-4c21-b9bc-9eb089620fe7	0	2	2	396	0.995	0.99	R1041
ec8c2c2a-8d52-4c55-aa89-f4da757b06da	1	2	4	358	0.989	0.9808	R1041
e57f812a-cd2e-4950-a929-fb297b49759f	0	0	0	455	1	1	R1041
a6f546db-ceb5-4d18-b0a2-24b491903487	45	115	98	11506	0.9916	0.9781	R1041
5e5f8b15-7230-4b00-9173-58780312d56a	0	4	8	466	0.9831	0.9749	R1041
859df0f7-b9b4-4bd3-b29a-f00c679faaad	2	2	0	305	1	0.9871	R1041
2b2827d2-d3a9-4b7f-a4ad-2b5e20461a9a	1	1	4	345	0.9885	0.9829	R1041
4645e44a-2af7-4d19-b460-b66af3be92e9	1	0	0	358	1	0.9972	R1041
f2a43254-4d17-4f6b-8d43-bce7ab519776	30	54	76	4987	0.985	0.9689	R1041
8c4b27fb-131c-44ed-9372-c3cb20c4c8b5	0	3	1	342	0.9971	0.9884	R1041
7ea6de12-aa12-4f2b-9a78-d098fbabecd9	2	1	1	211	0.9953	0.9814	R1041
c47d5d6b-9bf1-4855-97b5-f9a9502ba1a5	1	2	3	397	0.9925	0.9851	R1041
f5ed5cdb-a5a4-43be-9095-228ee8599360	1	3	5	390	0.9873	0.9774	R1041
b949c2b8-e1af-4bde-be2d-8172f73589b9	2	3	3	483	0.9938	0.9837	R1041
80d9788c-4df7-4f97-bfa1-c70a60403384	0	2	0	376	1	0.9947	R1041
612683ec-1d10-4ef2-8c75-01ec9af32fe7	0	0	0	405	1	1	R1041
877e48d3-0b06-4da5-81b3-ab7c7a54d38e	1	0	3	341	0.9913	0.9884	R1041
e62cebaf-6ca9-412e-aa99-303565cd563d	4	8	4	410	0.9903	0.9624	R1041
01f48c88-c72f-406c-88c0-41d0509182d7	58	82	86	8825	0.9903	0.975	R1041
f9c5d8ba-4751-4920-b8a0-d7a15a590229	3	1	1	293	0.9966	0.9832	R1041
ae50ff3e-22ce-406b-ac58-3863929dc716	1	2	3	455	0.9934	0.987	R1041
5f9fc7d4-d302-444b-aecf-bf826012c5a8	4	0	1	265	0.9962	0.9815	R1041
66d29141-9788-4071-93b3-d98d6f3939ea	1	1	1	487	0.998	0.9939	R1041
c202e84f-1c38-446c-8ebc-059e042aa168	3	1	9	478	0.9815	0.9735	R1041
5b058009-50bb-4f14-8076-ca1651d9711e	3	1	7	1118	0.9938	0.9903	R1041
ff0e8f90-8d4e-44f6-aac2-22abf10918b1	6	0	3	385	0.9923	0.9772	R1041
068523ee-6ac6-4cf8-8991-e4c845fce274	0	2	0	312	1	0.9936	R1041
ba6c54c6-45e2-4af1-998d-787523842671	2	3	5	370	0.9867	0.9737	R1041
1fc3a657-5541-4a36-b4ec-1b2c4f36f7c0	0	0	1	391	0.9974	0.9974	R1041
3c7088bd-f93c-48b7-8284-cefd896840f5	33	59	55	3361	0.9839	0.9581	R1041
8c54e797-d873-416e-b3df-1f34ae8f1eaa	1	4	4	415	0.9905	0.9788	R1041
2472a4ba-e479-48ee-928b-3ef236cce53a	0	0	0	295	1	1	R1041
4af9a5fa-6fe2-4d5a-9f1d-173bbdb7c976	3	0	3	391	0.9924	0.9849	R1041
9fdd01c4-58b6-40a4-9e2d-89bc13653b45	0	0	1	415	0.9976	0.9976	R1041
d09cbf27-83bc-421b-a709-3b8533f14e44	2	3	3	266	0.9888	0.9708	R1041
c7c66388-451b-4cf4-bdc2-0484265b8cbe	0	1	0	257	1	0.9961	R1041
f022b7ea-f303-4b50-967b-d56a2857e4e2	4	12	8	1101	0.9928	0.9787	R1041
adf96421-b58c-40d5-8df3-e2c79bb20997	0	16	11	350	0.9695	0.9284	R1041
95dd2702-7983-4e90-a9ff-7348e8ed050d	2	2	2	364	0.9945	0.9838	R1041
24d1257d-8381-480b-9bba-664e55044565	9	10	11	312	0.9659	0.9123	R1041
207990a2-caac-419f-956c-9c7ad4dce132	25	68	87	8531	0.9899	0.9793	R1041
6a84dd72-009f-40bd-8597-f66c1a4fe7a2	0	0	0	397	1	1	R1041
a652d1c1-6585-4bc3-a2d7-d10f945a6f9a	174	428	395	32265	0.9879	0.97	R1041
439b7fa9-c21c-48d4-825a-4991d15cf1ec	4	2	6	356	0.9834	0.9674	R1041
1d9b5558-5077-4ad9-b680-b098f8dbe7d7	4	0	7	278	0.9754	0.9619	R1041
7b157482-fb12-4ab5-af16-be41f4a63dcb	4	16	21	1239	0.9833	0.968	R1041
92f3a75d-6954-4f73-85c7-5cdaced83c52	27	109	90	3486	0.9748	0.9391	R1041
4779c09a-6ebc-4cb6-ae25-95d7f75629dd	1	1	5	306	0.9839	0.9776	R1041
f9ea40b0-bf30-421e-be9e-fea1019fb50e	0	1	3	262	0.9887	0.985	R1041
306cf46f-1d77-4f27-961e-9532165f51e5	3	11	13	324	0.9614	0.9231	R1041
94cc402e-3edc-48b3-a467-4877847ace35	4	1	7	2312	0.997	0.9948	R1041
2e990a0c-1c66-4aba-bb24-c44cd0d1b2fb	0	0	6	354	0.9833	0.9833	R1041
4c624b7d-a79c-4cce-b07c-4d238579a142	0	3	5	297	0.9834	0.9738	R1041
193eff32-53bf-4b11-b6ec-d7b83595d774	3	10	7	330	0.9792	0.9429	R1041
2ceddca5-d4b3-466f-90aa-981bd9491e96	7	6	6	662	0.991	0.9721	R1041
11f816f2-1f9a-437f-8db4-79d51f3ff1a9	2	0	0	298	1	0.9933	R1041
11d959b5-1f88-4ca7-807a-293a24cf275d	0	0	2	275	0.9928	0.9928	R1041
8e6586a6-6341-4819-bf25-ecb7119e9c2d	14	5	11	311	0.9658	0.912	R1041
d26b06c5-0692-40c3-84ba-c059c4d90c0f	3	7	9	372	0.9764	0.9514	R1041
c9dd7757-6b78-471d-a76e-97b027fcef40	6	10	17	495	0.9668	0.9375	R1041
db641806-3d80-4d7c-9161-ec29a79b026f	10	27	20	1826	0.9892	0.9697	R1041
a2285da1-9007-4fee-8088-a4173f536d44	0	1	1	420	0.9976	0.9953	R1041
eb23599b-547e-57f0-a127-9963cae1774d	176	158	291	9190	0.9693	0.9363	R1041
01081344-6a66-48b0-876e-abc33e797f6c	0	1	1	380	0.9974	0.9948	R1041
a5e2bf3f-98ab-42ea-a62e-35a08c8189af	0	0	2	346	0.9943	0.9943	R1041
fdb28e2d-0f4a-4444-b2fc-e8ab1ac4dc22	1	0	3	485	0.9939	0.9918	R1041
953f3417-f668-44bf-a76b-bb7c0478a9d3	0	2	1	252	0.996	0.9882	R1041
9354b2c0-96b3-4f79-be6a-f371d735cc8a	34	45	72	7887	0.991	0.9812	R1041
a1eb661a-26dd-434d-9a79-b2ce5491e46e	69	134	174	7696	0.9779	0.9533	R1041
aa44141b-56ff-4083-9a9a-51513704af83	48	85	87	8042	0.9893	0.9734	R1041
412f44a6-af6c-4137-9f86-ea1b71f33128	0	1	3	349	0.9915	0.9887	R1041
db987757-d699-4077-9332-d19501332fe6	0	0	0	404	1	1	R1041
59d788f8-fde3-4baf-9245-de43b3facfcb	2	2	4	694	0.9943	0.9886	R1041
83a17846-f71d-4e95-bdc3-aecdd6589af3	3	9	5	315	0.9844	0.9488	R1041
9bb3b657-2b3a-482c-b314-1df7365d13aa	0	2	8	305	0.9744	0.9683	R1041
6e6bb17e-3f27-43d6-a4ca-123c04863d0f	3	4	14	288	0.9536	0.932	R1041
43622bc8-2e98-4860-85dd-9fde1eb6fba0	0	0	5	461	0.9893	0.9893	R1041
ddad1b23-f7ee-47d8-9637-675a39e61d4b	3	0	1	266	0.9963	0.9852	R1041
07d37d0c-f7db-44cb-9b9a-7f036c613d66	0	12	6	385	0.9847	0.9553	R1041
b4b79ff6-a1d8-430f-9add-48ea549ef85c	4	8	7	384	0.9821	0.9529	R1041
2e9888e6-7250-477f-8ffb-52f540315e27	5	5	5	397	0.9876	0.9636	R1041
742f0556-1d38-4447-ba97-7ed1a81e843c	1	1	4	391	0.9899	0.9849	R1041
f8aa47f4-312f-46b7-966f-6ec74befe900	6	8	12	1005	0.9882	0.9748	R1041
22f6b763-1f34-4386-bbce-a1bb6d9df6f0	0	2	5	367	0.9866	0.9813	R1041
70358e6f-b1d7-4f59-b438-251557fb4824	3	9	14	418	0.9676	0.9414	R1041
b97bebb7-7508-4610-a554-e56837c899f5	3	1	10	367	0.9735	0.9633	R1041
c97f8d3e-320a-4aaf-8fc9-ae79e5d4341c	11	24	32	3014	0.9895	0.9783	R1041
88338997-226d-4f59-9228-2134a7d13d05	77	206	211	17622	0.9882	0.9727	R1041
07b0b06f-537b-597f-a554-b74ed6ecba3c	38	59	78	1960	0.9617	0.918	R1041
69c0010c-2af7-45a6-930a-e5cc36862dad	0	7	3	433	0.9931	0.9774	R1041
e8d4a5d6-db87-449e-830f-cad94a063277	0	3	3	295	0.9899	0.9801	R1041
35fc2149-2c3a-4961-b016-471995c8758f	0	4	3	245	0.9879	0.9722	R1041
b6fe4584-fa63-4a9b-ab3d-1db617f5ac6f	34	57	57	6012	0.9906	0.976	R1041
dc825f2d-cd65-479e-a100-425880043fe6	29	89	74	8921	0.9918	0.9789	R1041
cc8403c6-a4ac-4b6a-8a34-d96bf8f99253	0	2	0	435	1	0.9954	R1041
3eb7f353-5da0-4089-9008-50fec708eaff	3	4	1	336	0.997	0.9767	R1041
82884913-a5f4-4838-b2d7-9c01e7b8b2a6	1	4	6	447	0.9868	0.976	R1041
7424247c-0dd0-4b79-84e2-913f52f3dbe2	1	7	7	447	0.9846	0.9675	R1041
97094cbb-f2c7-406a-845f-d0ce1918c972	1	0	0	302	1	0.9967	R1041
5424ae17-32db-4c3e-97f4-aa32fb92384f	3	5	10	344	0.9718	0.9503	R1041
633c3447-6492-45a8-b93a-790bfc43eb21	9	1	5	1383	0.9964	0.9893	R1041
d6ed4d2c-675f-46db-b259-7b79a476be53	2	17	18	2862	0.9938	0.9872	R1041
0e73782d-f351-46d2-b48b-522bf59b2dc9	6	7	14	357	0.9623	0.9297	R1041
aed01e6a-b2d2-42d2-905f-634d74ace3c9	13	2	12	458	0.9745	0.9443	R1041
eead8d09-f59d-4e85-bec5-ab49ccd84ef9	2	2	7	365	0.9812	0.9707	R1041
a19b1408-090f-4767-b325-ccf9e4d8382b	0	0	2	357	0.9944	0.9944	R1041
1ccdfbb6-ffb6-408b-a984-f8344dc58382	3	11	13	729	0.9825	0.9643	R1041
563c5f98-5eed-4df3-8a4a-8987ea4dd5f4	7	6	2	1468	0.9986	0.9899	R1041
3754bbb4-b5fc-4e50-9884-4e6b8faf014a	0	7	2	335	0.9941	0.9738	R1041
55044e89-bcc7-4218-b152-14da6ed50f73	38	71	52	7016	0.9926	0.9776	R1041
adf43cbc-517b-43ba-b2cf-1fc2943237ca	1	1	9	372	0.9764	0.9713	R1041
189cc47f-02ea-4561-96c5-164aa078570e	7	7	8	384	0.9796	0.9458	R1041
1b3fc9f0-7c38-4ad1-b849-48a2e2996631	1	3	2	375	0.9947	0.9843	R1041
4395e75e-32d9-48ea-aa63-a156cac12fe4	0	0	0	383	1	1	R1041
7db79b23-1117-476a-b5d8-59962db33cfc	4	0	1	448	0.9978	0.989	R1041
5eaa3981-fbc3-40f9-b295-cca537a18fcd	26	46	56	11291	0.9951	0.9888	R1041
3bf28e69-9427-4eee-a56f-175683ec3da3	4	13	15	427	0.9661	0.9303	R1041
eb56935b-5000-413d-a842-7208f81d3212	1	0	0	267	1	0.9963	R1041
7c099dd5-cd87-4bc3-abee-a67086c905e8	10	3	3	279	0.9894	0.9458	R1041
05dfe4c3-b86e-4fa7-8ad9-b2c361ce1fe4	3	20	12	524	0.9776	0.9374	R1041
d55a76b7-1f48-43a4-b228-d58961c9c3c8	228	316	426	19433	0.9785	0.9525	R1041
26bea490-db19-445b-9b06-e18052f4686b	3	8	13	425	0.9703	0.9465	R1041
4e72683a-443a-4512-b569-311bf4db9470	5	1	10	364	0.9733	0.9579	R1041
43a8b534-929e-42bd-a774-472b4a596c06	7	2	9	294	0.9703	0.9423	R1041
a2217129-1a0b-4ad3-98cb-a52613d0274f	1	5	1	329	0.997	0.9792	R1041
6c9685f1-b51b-4ec4-97e0-02e765eb656e	3	3	3	333	0.9911	0.9737	R1041
880b1774-d684-4e35-9494-593211e42557	1	3	4	1120	0.9964	0.9929	R1041
8718c354-3972-4fef-9266-dacf648097cb	2	14	4	398	0.99	0.9522	R1041
262a9d6f-de49-4d29-b6c1-ebe7513ce2b5	2	0	4	356	0.9889	0.9834	R1041
1ffafde5-1f3b-4f07-93e3-ee8bdea010ac	0	0	0	383	1	1	R1041
5acd3aaa-8b8c-4e50-a560-4039ce9cb7cc	4	1	10	367	0.9735	0.9607	R1041
a33efb0c-2cb7-4870-af96-f2b8592898f6	1	6	3	756	0.996	0.9869	R1041
4b1f1e7c-4f18-46f7-93c8-b9f3abcce282	3	2	1	419	0.9976	0.9859	R1041
e7272453-4366-44bc-9fa6-40941382a491	1	1	3	428	0.993	0.9885	R1041
5737289c-4b5f-4746-ba86-a17cfdc7bbac	2	6	4	436	0.9909	0.9732	R1041
1b0d412a-e8ec-4de9-9f84-b65ee3c1467f	5	2	9	370	0.9763	0.9585	R1041
16b25a08-abc6-4b22-b45e-2746528ca9a4	0	0	0	344	1	1	R1041
ae593894-b862-4423-bd10-003ac36e38a8	3	4	4	364	0.9891	0.9707	R1041
5b1efc07-a327-4401-ad9e-eff7b81a886c	3	15	11	1978	0.9945	0.9856	R1041
a4a62110-f549-473e-bb6b-07b8d255c417	0	0	1	338	0.9971	0.9971	R1041
0f846ca4-c1e7-418d-8cb3-dde2a0f8952b	2	1	0	281	1	0.9894	R1041
39030076-974a-4c23-8579-365d32fd278f	2	4	2	320	0.9938	0.9756	R1041
35e3622a-552c-454f-b08d-89624647ad58	1	2	12	263	0.9564	0.946	R1041
b0d157df-2f62-4f5a-91c2-e3821828b963	104	246	276	16364	0.9834	0.9632	R1041
5d2a66ca-1168-43ba-a5a4-0cb55db6f791	2	5	5	411	0.988	0.9716	R1041
c2970d4a-b1b6-490b-b172-f86c54edb306	1	5	2	301	0.9934	0.9741	R1041
d5fc4538-ff9b-44bc-9f44-1ac4cae2c915	1	0	1	377	0.9974	0.9947	R1041
a3bda6b6-6125-46ff-9281-b9d5ba6af391	0	1	1	386	0.9974	0.9948	R1041
cd3aa348-3ae0-4e50-bb95-624ca562b948	3	3	3	461	0.9935	0.9809	R1041
15f9aab1-eb0b-459d-b4e6-a4617b8ca7bf	17	8	7	410	0.9832	0.9276	R1041
6fc06393-5a09-4101-ae84-9f0b3e153c89	0	5	1	283	0.9965	0.9792	R1041
433f30ea-bf6a-4f30-8a31-e499eceaa834	2	7	4	460	0.9914	0.9725	R1041
f4cf70f4-3571-45b0-8681-26ac31fcc424	0	0	1	423	0.9976	0.9976	R1041
4ae30e4f-74c5-435b-aba8-8f4fc759b3db	3	0	4	425	0.9907	0.9838	R1041
ea273595-2e3f-4c95-9bf3-ac0c9694027d	85	199	203	14886	0.9865	0.9683	R1041
ab158783-81c9-499f-90c3-f71a8572dca2	0	5	1	389	0.9974	0.9848	R1041
fef6135a-4436-44bb-84de-2e8987ee8d90	0	0	0	341	1	1	R1041
420f7d6b-f5f3-4fc3-9a61-2329a3f3fa0d	5	2	1	335	0.997	0.9767	R1041
9c471840-518d-415a-9b87-51d0b5b4f7b5	1	4	2	262	0.9924	0.974	R1041
e8e85717-973b-42f4-9188-b19a20aae792	0	6	2	321	0.9938	0.9757	R1041
d290f538-ba9f-40fc-9972-fa3349f0128c	1	1	0	344	1	0.9942	R1041
fb332f82-42ce-492f-9bd4-929e0ddfa610	5	14	15	372	0.9612	0.9163	R1041
b1c6da7a-47e2-4562-a142-1402f019213a	0	2	3	363	0.9918	0.9864	R1041
9049ea98-a5ba-45df-b74c-c8bc7eed7291	0	1	2	425	0.9953	0.993	R1041
a6474d2a-b129-492b-9055-9db720cb0612	1	1	2	296	0.9933	0.9867	R1041
763956e9-f9b9-4118-b078-d434a1de5056	0	3	2	438	0.9955	0.9887	R1041
eba9d4a0-8dfa-419c-afd5-258f21a843e7	2	3	6	473	0.9875	0.9773	R1041
053025be-b113-443b-9566-bdf2256a1023	5	22	43	1446	0.9711	0.9538	R1041
aed50755-3c15-433c-9840-9a1d8c9af6ae	1	1	2	335	0.9941	0.9882	R1041
3fd14af2-8c3d-4abc-8477-4a7717c1e954	9	0	1	472	0.9979	0.9793	R1041
c8602165-eebc-4f94-840b-f3f55880c7bc	18	23	42	921	0.9564	0.9173	R1041
fd153d32-d2ea-4b84-abd9-89055daf7d7a	3	7	5	295	0.9833	0.9516	R1041
451c5ee8-4038-4701-9141-08e5ceab3fc6	2	6	5	293	0.9832	0.9575	R1041
c60c3081-eb37-478c-b70b-a8a9ab4f1020	24	42	56	8445	0.9934	0.9858	R1041
a5434d28-3414-40dd-b2d2-438860b198ec	0	0	0	363	1	1	R1041
fb8445e4-6c2f-4c7e-97d2-ce3f27c8b3b2	1	7	6	461	0.9872	0.9705	R1041
29c4a9d0-dd4f-409d-b700-33c8aa277748	3	19	7	407	0.9831	0.9335	R1041
ed86ffe0-5cf3-4d07-b8c3-6eec46c8be76	1	2	6	322	0.9817	0.9728	R1041
dae4c56b-c85c-40cf-bf95-fb58fdcdc065	2	7	13	679	0.9812	0.9686	R1041
d96c7271-62ca-4261-8522-633cbf2f7110	0	0	0	365	1	1	R1041
f32143ec-5850-428a-9ace-103acbcbc678	6	2	8	670	0.9882	0.9767	R1041
96045dc8-8fbf-41af-b1a2-cb6310c2de81	3	1	1	369	0.9973	0.9866	R1041
181c415f-b09e-4d0d-9a43-4b027d8d4d85	1	7	4	1292	0.9969	0.9908	R1041
ea15962c-f3fd-4e83-8700-23828476514b	4	6	4	740	0.9946	0.9814	R1041
2cbe5e10-31bc-4b03-b717-20e2c1752c32	1	0	4	596	0.9933	0.9917	R1041
113c059b-8766-4847-9513-5616e3f97d19	2	14	10	406	0.976	0.9398	R1041
be0ae70b-f46b-4d7d-a68b-4db2512163c9	1	3	5	383	0.9871	0.977	R1041
4e2ebc4e-f624-4eab-b811-e6795f6a7f05	0	0	4	302	0.9869	0.9869	R1041
d4e52312-88ac-4fce-84a9-c0a3839396ee	0	2	4	416	0.9905	0.9858	R1041
5bcc6edc-4f80-4337-b6f7-39e4adef88b5	0	2	1	422	0.9976	0.9929	R1041
97dad55a-3089-4a39-8763-c068ce7ddc1e	4	6	7	254	0.9732	0.9373	R1041
e9684c1c-e3da-4198-bb81-83a051361c6e	2	0	1	347	0.9971	0.9914	R1041
5fb8b544-ea53-4faf-90d1-b756405b05e3	4	3	2	374	0.9947	0.9765	R1041
f50b50ce-0000-4227-a162-5e3982ea38f0	0	1	3	393	0.9924	0.9899	R1041
d1045d1a-ea96-4627-bd86-cc397d2e0a9e	4	3	3	455	0.9934	0.9785	R1041
854db823-7567-4be6-82b4-4977273f8f9f	5	3	3	419	0.9929	0.9744	R1041
39eb2e27-bb14-48c4-bd37-ea8e910c952b	0	1	10	350	0.9722	0.9695	R1041
e9b2f41e-4a1f-4cac-ab19-63c030cde418	10	64	69	1602	0.9587	0.9181	R1041
7ed0613d-5bc2-465a-a7fb-0a7aed0be1e9	0	3	3	316	0.9906	0.9814	R1041
a7ad9f59-4605-4236-9bea-2445b22243e1	0	5	1	444	0.9978	0.9867	R1041
f249561e-16ef-4a18-8c46-5012acfc1f1c	5	11	7	311	0.978	0.9311	R1041
bfbaa736-2bc1-42c7-9e44-4f4f32e43f83	3	7	2	352	0.9944	0.967	R1041
f31f6066-1e0e-495b-8bbd-99854a6140a9	6	2	5	336	0.9853	0.9628	R1041
33635dbc-f89b-46ba-acf3-5df9677ee17f	4	4	9	508	0.9826	0.9676	R1041
ab0ed64f-18b7-4401-b945-63e06cc9101f	6	9	10	952	0.9896	0.9744	R1041
b84325ba-705f-407b-a3c6-10a7ebff7080	8	7	17	314	0.9486	0.9075	R1041
61188fd0-a62b-4693-8b01-4d361f745791	9	33	24	3203	0.9926	0.9798	R1041
9eed171b-0e93-4d68-97de-f98cbb302786	4	7	9	298	0.9707	0.9371	R1041
dfefe8b4-ce88-4307-9487-c36f83d971d5	3	4	3	337	0.9912	0.9712	R1041
822f7d38-dc78-4f64-af2c-2faac0caa23f	6	8	13	437	0.9711	0.9418	R1041
7712ad8b-8380-4049-b876-c317681f61dd	1	2	4	330	0.988	0.9792	R1041
a0ff0d04-76e5-44e5-add0-64639f3ad286	2	0	3	320	0.9907	0.9846	R1041
9fa764e0-e06b-4991-bcb1-54d29fb1033f	5	10	9	601	0.9852	0.9616	R1041
3b7ec4a5-303e-4a2b-8eeb-5ca776c4c7ea	0	7	4	323	0.9878	0.9671	R1041
d6a16e56-b1df-4906-99a3-b51fb0e6cedb	29	60	55	8534	0.9936	0.9834	R1041
877bf073-7431-47bf-802e-20fe50b511d0	0	1	0	268	1	0.9963	R1041
10a7ed82-7047-4340-b02f-120e89b3d51b	0	4	6	435	0.9864	0.9775	R1041
b48fff6e-9818-42a5-b24f-740a318ea10e	1	7	6	445	0.9867	0.9695	R1041
db9b8a0c-1d30-4c5b-88b5-711b7a7ca2ef	6	20	16	1940	0.9918	0.9788	R1041
f9d390a5-2467-428d-aa81-3fc1f5ad66f3	38	69	104	4753	0.9786	0.9575	R1041
c89746cb-7a25-4d4f-ab48-9b06287a1cd3	2	4	7	438	0.9843	0.9712	R1041
017e8949-4545-42bc-9e27-e501b850fa57	5	12	14	371	0.9636	0.9229	R1041
3d3d7d93-3187-4660-a924-599f627c3653	28	68	66	3278	0.9803	0.9529	R1041
20c082d6-be53-48f0-975c-14a6b45085eb	2	5	3	351	0.9915	0.9723	R1041
f60274f4-e1ad-4822-aa8f-81b4a0a10838	0	4	6	310	0.981	0.9688	R1041
faccb5c2-cf5a-49f6-8118-03fa27115d67	2	1	5	326	0.9849	0.976	R1041
94ebf4e0-0616-4292-b307-eedc768a663e	2	3	6	519	0.9886	0.9792	R1041
4b501b99-89f8-4425-b972-faea5cd8918a	55	100	99	16923	0.9942	0.9852	R1041
121490ca-29b2-4d58-afa9-1a8eed07ca01	0	1	7	416	0.9835	0.9811	R1041
3838b98a-262f-4fd9-b077-c4c0573ce459	0	0	0	407	1	1	R1041
70d1354e-859b-4edc-8c31-f360c8aa25b6	0	1	1	285	0.9965	0.993	R1041
fe416f55-4749-48fa-90b0-4163bda5309c	10	10	18	1367	0.987	0.973	R1041
6cf1b861-3ca5-4766-84ce-d0c371fbf809	1	1	1	283	0.9965	0.9895	R1041
fce6cdb3-9593-46b5-81e6-333b135a9965	11	40	38	1680	0.9779	0.9497	R1041
d8070e56-5576-444b-ae25-b765d492232c	14	48	58	7502	0.9923	0.9843	R1041
6aa56040-144e-47a4-a955-a65d8558114c	5	6	10	588	0.9833	0.9655	R1041
b126b2dc-a01b-49fe-b120-84b5eed1b0f3	2	4	7	409	0.9832	0.9692	R1041
02fff223-6d58-47c7-8271-0beb1fc147e4	3	3	6	327	0.982	0.9646	R1041
905d6e4b-fceb-444a-8882-ff81551dd754	1	2	0	418	1	0.9929	R1041
ac382090-c0fc-49a2-9b3c-2c6ebb958592	1	0	0	358	1	0.9972	R1041
5e145db7-511b-4b31-8de8-a20bad2b31fb	0	5	1	359	0.9972	0.9836	R1041
f7a911e6-1916-41b1-b0ee-1da6ecde8eeb	102	108	191	4005	0.9545	0.909	R1041
82b20e0a-c014-4b76-809e-0b1253bf695d	0	2	4	363	0.9891	0.9837	R1041
25f9d766-8a79-43c4-827c-3fbec7406156	3	1	4	388	0.9898	0.9798	R1041
77abdbe7-16ca-4e33-b368-d9ad7a1f9495	3	0	2	329	0.994	0.985	R1041
8e4b79f0-b63e-4ba5-8202-6ebd644fc501	12	4	10	434	0.9775	0.9435	R1041
f0e62f74-f125-4309-83a4-9ba3335ae394	2	4	7	391	0.9824	0.9678	R1041
6fd26f89-751d-49da-a9b9-7403e1e42d7f	6	9	20	3859	0.9948	0.991	R1041
e7e2041d-4690-44df-9fe9-3380b7fb6b90	1	5	3	350	0.9915	0.9749	R1041
fa51f86e-3b33-41a6-817e-c7389cdb524f	4	1	7	606	0.9886	0.9806	R1041
c5f55300-26bd-4213-84aa-bbd5d419a7bc	3	1	3	307	0.9903	0.9777	R1041
a79bc098-d3fd-4a66-9d0b-c1a2d853228b	4	4	6	391	0.9849	0.9654	R1041
c1c00c2c-0c24-4c8f-a232-b153b5fe084a	0	6	0	270	1	0.9783	R1041
9e4bf497-263d-4a4b-b8ec-f7d8d21c50b1	1	3	7	285	0.976	0.9628	R1041
3b07219b-c111-4dab-a8b3-279eeabe0189	78	147	184	16586	0.989	0.9759	R1041
f72324be-e506-4b31-8734-db83b8c0c8d1	67	74	105	6903	0.985	0.9656	R1041
78932324-9c0a-4773-b725-8d82aa6c084f	0	1	3	304	0.9902	0.987	R1041
6b6c9af2-9985-411d-925d-8e760977b83e	3	2	3	366	0.9919	0.9786	R1041
7c020753-51d7-448e-885f-e08297a1654a	3	0	6	345	0.9829	0.9746	R1041
a312cf0e-d435-483c-9169-1ccca6a6065d	45	95	108	14620	0.9927	0.9833	R1041
194dcdb1-f05c-46d2-a88a-f5973583c6aa	2	9	6	879	0.9932	0.981	R1041
046e8b7c-661b-48d9-8bba-3c58a238378a	3	12	15	648	0.9774	0.9558	R1041
05010172-2800-4fea-9bdc-5513136c4f31	8	0	7	368	0.9813	0.9608	R1041
a9871ebf-0e56-4af9-80da-2cc87eafb360	2	2	2	394	0.9949	0.985	R1041
f55fa94e-bf79-4e35-a3d1-132a32a8d115	0	2	1	400	0.9975	0.9926	R1041
2cbe104a-5735-4399-ba67-a2c33e1db90c	1	0	2	269	0.9926	0.989	R1041
b7c38c25-31d5-451e-9b0d-e36ed9d5189f	4	1	8	313	0.9751	0.9601	R1041
77afdf94-8528-44df-9138-283d5126f4a5	0	1	0	464	1	0.9978	R1041
caf4037a-a976-4c59-9e35-01311053bfef	4	14	14	1629	0.9915	0.9807	R1041
6440a845-8043-4f4e-8e75-c8dc1f5b4ecd	0	0	1	316	0.9968	0.9968	R1041
618e1e3c-f960-44b9-9631-f1980e326e66	0	4	2	879	0.9977	0.9932	R1041
a3571e49-8077-4a1c-b61e-6fcd912ea7a3	17	62	43	6862	0.9938	0.9825	R1041
1f19c4e6-2f8a-41bc-af1f-dfea9edacd21	4	11	16	941	0.9833	0.9681	R1041
f7f62867-26b5-4280-a174-82355ef40df7	6	9	11	284	0.9627	0.9161	R1041
ed1a7811-68f3-484e-8535-3ddaefb87ae2	3	6	16	2268	0.993	0.9891	R1041
877f1a20-0b9e-46c0-a2d9-abf13664da80	1	0	2	427	0.9953	0.993	R1041
4dfd6a8b-ec49-4033-99d4-b9cf8b6209fc	0	4	2	340	0.9942	0.9827	R1041
619eb48a-09e7-4bca-98fd-1f22c6e04e15	2	4	5	2206	0.9977	0.995	R1041
568c64f3-4346-4807-a3a6-a6d09fc4ebb7	6	15	13	1714	0.9925	0.9805	R1041
100a56d0-987c-426e-bd3d-7b5dacb5effe	1	4	1	370	0.9973	0.984	R1041
566502ea-6fc4-4a38-8a4b-98d1d77f0e05	5	1	4	353	0.9888	0.9725	R1041
da360535-c7aa-456e-bbb0-d7825fe313b2	0	1	4	344	0.9885	0.9857	R1041
2769afb9-bbd8-4935-b5d2-bc363ee6d22c	1	1	1	323	0.9969	0.9908	R1041
1ed0ed76-9aeb-4ad4-bdf5-aa00f49e863a	17	10	17	777	0.9786	0.9464	R1041
b6fb52f3-ac37-4810-a392-57fd205fe6e8	0	1	1	337	0.997	0.9941	R1041
bb81cfa2-6277-41ca-92e1-772558d22c1c	2	0	2	305	0.9935	0.9871	R1041
ecfcac69-602d-437f-b22f-6953d77f4481	1	4	5	367	0.9866	0.9735	R1041
fb8fced5-eba1-4e06-831a-a3e67150f1f0	0	0	0	292	1	1	R1041
7140ea60-f9cc-44bf-9271-d19082fc5604	0	3	6	384	0.9846	0.9771	R1041
6a4b85c0-af83-490f-81dd-9df0c51982ba	59	95	95	10472	0.991	0.9768	R1041
5391160f-a925-4fef-9f0c-3e2f00f031a3	0	0	0	413	1	1	R1041
ef2c52e7-9e9b-4499-aab6-2451640c6fe8	2	3	3	381	0.9922	0.9794	R1041
da815974-5196-49a5-a21c-27fad1945e20	8	8	7	369	0.9814	0.9413	R1041
fbe48815-df69-4cc4-95cf-ecd87920d0d3	3	5	0	448	1	0.9825	R1041
cd9431fa-e554-48d9-8f88-644f90ff6fd4	1	0	3	306	0.9903	0.9871	R1041
950815ff-be36-4b92-aca3-78d80ca35558	3	2	1	393	0.9975	0.985	R1041
b26d2c56-9d8a-4b6c-ad8d-3c55de2d10ea	3	10	7	516	0.9866	0.9627	R1041
cd0eef4e-f14e-42f2-bed3-4a48103ab861	2	13	6	1510	0.996	0.9863	R1041
c1f1011c-c572-4d5d-a43b-d103aaa266a8	0	2	1	450	0.9978	0.9934	R1041
50fb9f5b-d35e-40d8-9230-4ef11b1b70ff	3	7	7	570	0.9879	0.971	R1041
236da2d3-1330-41fb-a9b3-fc590def2a37	1	0	0	363	1	0.9973	R1041
b23fd7b6-bc9f-4bcf-b1ca-6ac73ebd51ab	3	6	8	365	0.9786	0.9555	R1041
a213785c-1362-4722-b9a5-850f522f5d52	0	0	0	371	1	1	R1041
0871ed6b-7daf-4c6b-937d-8359ed5929f1	8	4	8	670	0.9882	0.971	R1041
fc9d1496-4de6-436b-afd4-355c86ac5683	5	3	1	321	0.9969	0.9727	R1041
9fcc85ac-a391-48b3-b6fe-c5aa194130b3	0	3	1	421	0.9976	0.9906	R1041
cc2570bd-beee-4888-a601-e706c7e668fb	1	4	0	257	1	0.9809	R1041
d7d34f7e-7a4f-4ec8-8e08-8ca62437c40d	1	0	3	329	0.991	0.988	R1041
36219a38-195e-4cbc-842f-a0530129a116	38	53	58	8188	0.993	0.9821	R1041
8f18487a-01d5-4460-8630-dc8adc8d8dcb	9	6	18	358	0.9521	0.9156	R1041
baee8112-a492-4cd6-acd2-972dc08aeeaa	1	2	3	248	0.988	0.9764	R1041
45c8825b-6a53-4403-98c8-d42b115d3623	1	0	0	407	1	0.9975	R1041
dcac58e1-c2a7-412b-91fb-84ad21736eed	0	1	6	404	0.9854	0.983	R1041
21f17db1-5727-42ef-b27d-d0c4ea4a7ad0	1	1	5	371	0.9867	0.9815	R1041
bbe282f2-2e3f-4c10-b126-8a88d6ea5b08	1	3	9	367	0.9761	0.9658	R1041
a5105130-5ba6-445f-ae91-68303fa31bc0	3	0	0	391	1	0.9924	R1041
509e07b8-d068-489a-ac38-8c53a38eab02	21	17	22	4860	0.9955	0.9878	R1041
a17424df-a824-4067-af08-5e9d7838511e	6	5	2	496	0.996	0.9745	R1041
f94f5094-bb17-40ce-98d8-ed403c4bca33	0	1	3	347	0.9914	0.9886	R1041
1f8bab46-c719-4255-8d68-00183c405f55	4	2	2	301	0.9934	0.9741	R1041
05419fc6-f08c-43ef-b3f1-00f266d83d8c	1	7	5	391	0.9874	0.9678	R1041
6c7fba61-495b-462b-ba7b-316f2c617c02	0	0	2	339	0.9941	0.9941	R1041
0edcff26-1163-4c76-a969-a2155e76b568	2	8	5	420	0.9882	0.9655	R1041
c8e07876-3f12-4ec4-b7f1-a0f66ea232de	4	3	3	421	0.9929	0.9768	R1041
1d316a73-28d1-4ec9-98f5-e2a1066d0bb4	2	1	2	334	0.994	0.9853	R1041
9c2fe1e5-9fb9-433e-add9-f43fce81da95	8	13	14	512	0.9734	0.936	R1041
b5bdd453-4553-4d7a-9e7b-8df93b986bcc	32	69	85	7571	0.9889	0.976	R1041
05882960-b84d-4d64-8a87-cdebd3b1d776	0	3	6	353	0.9833	0.9751	R1041
0d137073-7978-47e1-9837-17c3d8dc1ba4	2	9	9	444	0.9801	0.9569	R1041
868bdbd6-e4cd-4e4e-9a29-4e4c90408f67	1	0	0	326	1	0.9969	R1041
968e1937-c7a0-460d-acf4-8982a92c7042	2	0	6	622	0.9904	0.9873	R1041
0b69e104-56ff-4bf6-a175-4ab619bea1ab	1	1	2	415	0.9952	0.9905	R1041
e8f483ed-742f-4978-b3b4-363bd7821450	4	6	6	352	0.9832	0.9565	R1041
1e09e662-b3fc-4ff4-83fd-03a6e8a31700	1	0	0	252	1	0.996	R1041
8617eb51-b112-4730-acd7-cf66fa0e3c33	9	16	10	2466	0.996	0.986	R1041
9803147e-99be-48a3-a44e-01f26b4d6ecd	1	2	6	403	0.9853	0.9782	R1041
15bd0044-0afd-4263-ace4-b32a18e699d8	3	1	5	430	0.9885	0.9795	R1041
112e4c0c-9c14-4c63-9bed-5110cbaae8ad	0	1	3	501	0.994	0.9921	R1041
8013eaf8-b49b-4268-9816-7fd8d1424472	0	0	0	376	1	1	R1041
716b5fcb-14de-4e59-ba4d-992a05cd9909	0	1	0	417	1	0.9976	R1041
db523ebc-accf-4ec1-8a5a-9ea19d370021	9	9	19	271	0.9345	0.8799	R1041
7b37ef72-505b-4a83-8d7f-32510bfc6ecd	2	0	3	383	0.9922	0.9871	R1041
2efc4058-0010-5122-bd13-6108ddf10ed3	88	254	218	8098	0.9738	0.9353	R1041
5e79b2a3-c359-5981-9095-c0c262efd0bd	89	174	210	8191	0.975	0.9454	R1041
f065b616-0858-43ca-bb80-40ef29271a0f	0	4	3	257	0.9885	0.9735	R1041
ddf72c84-4718-42ab-a6cd-638dcb354837	0	0	0	305	1	1	R1041
2721772c-beff-4284-bd90-95b8005344d0	4	4	16	404	0.9619	0.9439	R1041
39fd823a-20c2-4272-8849-e28c586aec83	0	0	3	290	0.9898	0.9898	R1041
6bf852f3-9647-49dc-a14d-da605a566a1f	1	8	4	270	0.9854	0.9541	R1041
fc680239-459a-487f-be7d-4ee3b437fc78	1	0	0	392	1	0.9975	R1041
b30ea940-7e63-41d1-9f70-dcfedd63aee3	1	2	12	324	0.9643	0.9558	R1041
b2f5040b-5aab-4e66-8598-fe7024bd2d4b	1	2	1	312	0.9968	0.9873	R1041
ed35c12b-488d-4c86-b7f0-f651d43d8415	0	4	10	366	0.9734	0.9632	R1041
3e61ea4e-6da1-413d-9487-7e3acba192cc	0	0	1	436	0.9977	0.9977	R1041
cbb2f5d0-9149-42fc-83e1-931007a60689	1	5	5	422	0.9883	0.9746	R1041
6e076d7b-675f-49c9-8ead-a057b610970c	1	1	0	425	1	0.9953	R1041
bda0ef38-39e5-48f4-9a2b-1d50b7914ff3	32	67	74	6796	0.9892	0.9752	R1041
1e7f7687-0d58-4491-8644-66cd4d85a4a9	1	3	1	306	0.9967	0.9839	R1041
674348b1-fd7b-4c76-974c-03df40eb1a62	0	0	1	444	0.9978	0.9978	R1041
437f3762-ad26-44fb-8f56-27c3ffde4514	0	2	1	361	0.9972	0.9918	R1041
b2225b9e-1df3-4a30-91a7-fcec9b414916	8	3	11	346	0.9692	0.9402	R1041
95f933d5-0254-48ca-b71d-111752e3e61c	1	1	3	393	0.9924	0.9874	R1041
1dab3047-a1bf-4e26-964a-2f915da18070	1	1	0	388	1	0.9949	R1041
9d2c9c28-4159-525e-874d-956fe7681e70	89	205	287	9210	0.9698	0.9407	R1041
28b2b14c-48cc-41a8-af34-4ea1f0d5e8ed	0	0	1	378	0.9974	0.9974	R1041
70480af3-316d-4fc5-aa9c-f0579d790dd7	0	2	3	437	0.9932	0.9887	R1041
998d4172-94b9-59ab-9a09-b94b2d4fb5eb	19	19	45	5483	0.9919	0.9851	R1041
919d4512-0c64-5482-a8c9-eca0e97a88e4	8	5	19	5523	0.9966	0.9942	R1041
bc1664d3-390e-42fc-ac4d-40826e7adca4	2	2	6	473	0.9875	0.9793	R1041
09cbe4ea-e6c6-4a75-933a-28767ff8475b	3	0	1	232	0.9957	0.9831	R1041
88f9a491-eb3c-4921-871e-a9169c37fbc5	0	3	6	320	0.9816	0.9726	R1041
5c102a46-d06b-408e-8313-be09f7d7f574	2	26	12	677	0.9826	0.9442	R1041
7a7a29ed-e909-4d26-9c9f-7c79ee45bb53	3	1	3	310	0.9904	0.9779	R1041
43544b57-177b-4f01-87b7-a8d55188a2ca	0	6	2	316	0.9937	0.9753	R1041
200fc607-ea01-4ace-88af-8efca7851192	2	0	0	326	1	0.9939	R1041
c983d018-001d-4759-b917-bd7616bc659c	0	0	0	356	1	1	R1041
fbc84281-2f0e-430c-94cb-eeed7ec2803b	0	1	0	324	1	0.9969	R1041
c391dcf9-2d11-4162-b485-8f63180b91c7	0	3	1	336	0.997	0.9882	R1041
a6c3488c-81cb-4a7f-9dae-a236462daa31	11	18	16	1441	0.989	0.9697	R1041
40b7f71b-5d25-431c-a9e5-5c988155dbee	134	237	270	5714	0.9549	0.8991	R1041
a3ab019a-5e79-4a0f-9421-87c56281a3f3	0	0	3	377	0.9921	0.9921	R1041
d67ca423-513e-40de-a7b6-a2e77c6086b7	1	2	6	302	0.9805	0.9711	R1041
c215faff-cc83-468e-b1bc-7612da3b64ea	0	16	14	2768	0.995	0.9893	R1041
fd8cbdfa-b316-4525-b53e-348606ba842a	30	55	66	6227	0.9895	0.9763	R1041
2ef0ee22-d9ac-4c4c-a3d1-8b78d1aaa1c5	0	0	2	245	0.9919	0.9919	R1041
ea49f4f3-1b00-4d8b-90aa-95da54796558	5	10	28	364	0.9286	0.8943	R1041
b98071fc-4f0d-437f-a351-00205b753f8d	0	1	7	386	0.9822	0.9797	R1041
b167d3b2-68d9-4951-bf89-18582adf766d	0	7	10	351	0.9723	0.9538	R1041
e57cd9da-3ad2-420f-b5f2-118354146f84	3	1	6	462	0.9872	0.9788	R1041
c14e52bf-b3e0-4f11-a3e6-c0d95b81b62d	1	1	7	363	0.9811	0.9758	R1041
5579f3ee-8636-40ed-9f3c-4ac93c32c3f9	49	130	105	17365	0.994	0.9839	R1041
7d14eb7b-0e91-44bb-ad66-7cb46d0af76c	2	2	2	418	0.9952	0.9858	R1041
052bb6a4-90bf-4325-93a1-9d87a6fbcd80	0	0	3	402	0.9926	0.9926	R1041
cc43af09-546e-40c3-a64c-1530f7aae69c	2	11	11	292	0.9637	0.9241	R1041
7eafcbcb-910b-464d-b21b-4b4b0ea61dfe	0	0	5	395	0.9875	0.9875	R1041
44cc1617-57ba-4024-9ee6-9cb47c81057d	2	7	8	414	0.981	0.9606	R1041
e7eb87e5-5520-467a-b1d6-c836508f7dbb	31	81	74	16800	0.9956	0.989	R1041
b1b8f651-c2f5-4493-89f2-47e81a2500b3	7	17	16	393	0.9609	0.9076	R1041
a963555f-d51a-4cab-bad4-b4951d8fc812	6	13	13	2168	0.994	0.9855	R1041
c7ba5aa6-0868-40ce-b91b-1597975bf988	2	1	1	418	0.9976	0.9905	R1041
91f60d1d-02bb-48e4-8110-c8c265738e51	3	4	7	357	0.9808	0.9623	R1041
b4f1b5b4-c1dc-53e5-94ca-0eca6a05de71	6	33	40	1125	0.9657	0.9344	R1041
1121ee8e-c807-4402-b6f7-08d6beb0255b	0	6	1	387	0.9974	0.9822	R1041
548d549d-7cfd-4fe6-af3a-2bdaf806214e	3	9	2	395	0.995	0.9658	R1041
4aadf0b8-5305-4d62-bf0f-79a4421caddc	1	3	4	407	0.9903	0.9807	R1041
4254ac81-a7e8-4fba-a160-78e291ab8b99	0	0	2	367	0.9946	0.9946	R1041
f1915a59-fafe-43c5-a4fb-629dce7af1c9	1	6	6	845	0.9929	0.9848	R1041
16385dcb-0a76-44a7-9158-b4521750df0e	0	0	3	436	0.9932	0.9932	R1041
ef5ae5f4-9335-46c8-a2b7-4404da469410	0	0	0	352	1	1	R1041
3c48f651-dcff-4c71-8141-8295fd49be6d	2	4	3	316	0.9906	0.9723	R1041
d060042a-1fa5-4053-b7fd-9b83038c1f63	5	0	2	323	0.9938	0.9788	R1041
999d3923-c4cc-4717-8650-3c214c4ab79b	1	4	5	345	0.9857	0.9718	R1041
1328fad7-44df-4588-9222-566aa553c68c	0	0	0	339	1	1	R1041
b7f56420-98dc-44f1-bc1f-4e3780f346c6	1	2	1	475	0.9979	0.9916	R1041
7ce62cc8-1093-4a88-be6d-af76af579d3a	24	24	45	7477	0.994	0.9877	R1041
2bb746b1-6b22-4a95-a65d-56a2bd1b9b6e	3	5	5	933	0.9947	0.9863	R1041
7672e026-98ab-4a14-8ce5-972fc03dcbab	0	4	6	448	0.9868	0.9782	R1041
9e9ec294-79aa-453b-a2e5-a1cb426050bb	8	10	7	436	0.9842	0.9458	R1041
8d573647-6893-401f-b7be-fb604a3bf8ee	66	100	116	22275	0.9948	0.9875	R1041
7465ce8e-93bb-498c-9b18-8a56c70fbc0a	0	8	4	348	0.9886	0.9667	R1041
0edcc6d6-92cc-4ee5-93f7-f0d1db4757c8	0	4	4	515	0.9923	0.9847	R1041
106bae3a-49c1-4ea6-af15-c5e92b5dea1f	72	158	189	14539	0.9872	0.972	R1041
7117d753-2f28-4882-a3ef-7366264a9e05	1	2	0	409	1	0.9927	R1041
bbbeea62-65a4-4fc8-9e10-6692655d753a	2	8	15	622	0.9765	0.9614	R1041
fe9cfb59-ee5e-469b-a76c-4cfe064dbafc	1	2	0	394	1	0.9924	R1041
5df79c13-e512-45ef-a8af-6ef66b9aa98d	0	2	7	423	0.9837	0.9792	R1041
5f95aa80-1203-4257-a8a1-f253c24c64fc	0	0	2	388	0.9949	0.9949	R1041
9015c350-250a-4d5c-b11a-ddda2cf191d0	0	0	1	245	0.9959	0.9959	R1041
82e07c57-a257-4c55-bb49-4a542632555c	69	106	178	12625	0.9861	0.9728	R1041
8a25b533-edf3-4ae4-99f9-22e7ae628326	3	25	7	473	0.9854	0.9311	R1041
ac2f37b6-e2ec-46fb-a999-94d402d31b4b	2	1	4	273	0.9856	0.975	R1041
859cafd2-463e-4f4a-b658-dc9478456d93	56	150	127	14607	0.9914	0.9777	R1041
08b41f9a-a78f-4135-bf6c-55e2c0db1e28	0	7	4	329	0.988	0.9676	R1041
bff95f09-adb0-4209-8307-a3e819c8fc74	0	0	0	176	1	1	R1041
e3091f47-f0e8-52be-9e2a-b22990cbb879	38	47	65	2682	0.9763	0.947	R1041
dc4eb7d4-5a50-4c85-a905-ac1da5406a6c	107	211	282	9669	0.9717	0.9416	R1041
dbf73cf2-c2a9-44b1-9a84-7a02624b2c9b	0	1	0	436	1	0.9977	R1041
2ae64cb3-d0c6-42a6-81e6-2852262cc44f	3	3	9	265	0.9672	0.9464	R1041
8aaec616-993b-4c60-8e69-5a57b088cb18	0	1	5	300	0.9836	0.9804	R1041
b2466683-ac1a-49e9-bb89-7544b7712851	0	0	1	303	0.9967	0.9967	R1041
e4f8964d-0195-41a0-94b4-ed509bbbfc54	0	0	0	301	1	1	R1041
85655edf-6abe-4f00-891f-526703bc1ff1	2	1	1	339	0.9971	0.9883	R1041
8a7bf816-7f7f-4261-b912-abfe0ed60c30	4	2	2	377	0.9947	0.9792	R1041
8a28509d-8333-4234-b83e-76bfd1b68362	0	5	6	329	0.9821	0.9676	R1041
bf94f3a7-d4b7-4afc-8311-7c39164fd8f3	4	6	5	453	0.9891	0.9679	R1041
c670d45a-14ef-43b8-a1bb-5c826a0e65bc	1	2	2	370	0.9946	0.9867	R1041
8a64ca63-2252-4fcf-b3c4-ff0ded103df8	2	3	8	385	0.9796	0.9673	R1041
7ca7a4c3-09ce-4bd1-a31a-a724d8bcf1c5	0	2	3	393	0.9924	0.9874	R1041
c4e11e03-c81b-4d31-9ac1-cee3737d079e	2	1	5	450	0.989	0.9825	R1041
a312c7d9-8e2a-432b-9d76-e46faded7a9f	2	4	5	886	0.9944	0.9877	R1041
4f95df9a-b900-4127-ab0b-46444d550285	13	54	64	5049	0.9875	0.9747	R1041
53f4fced-7efd-4ccb-9ab4-cca1b97cc530	0	3	4	407	0.9903	0.9831	R1041
44c78038-8f38-4068-ac06-8b779707aa0b	1	1	3	445	0.9933	0.9889	R1041
1409cdaa-f4f6-45bc-9976-9b16fad0e7ae	6	3	2	430	0.9954	0.9751	R1041
5d2f1aa2-df86-4930-b90c-2c8b49ec7909	3	17	7	795	0.9913	0.9672	R1041
69142c11-5a6f-4982-ab61-3a28ceac7b79	0	4	6	504	0.9882	0.9805	R1041
8dc46530-14b9-4255-907f-47e2a820b619	2	16	13	404	0.9688	0.9287	R1041
e4e93ec1-4c11-495d-ae2b-95a265816975	1	3	4	489	0.9919	0.9839	R1041
05be5596-e909-4a50-9047-904a01cc3a5f	2	11	11	420	0.9745	0.9459	R1041
2db57edb-4d37-43e8-9a9b-7ae18b7ba47c	0	6	5	374	0.9868	0.9714	R1041
b614c4b3-5fec-464d-b202-867a8e400e7c	3	2	2	319	0.9938	0.9785	R1041
091574cc-b961-4968-a690-a07e4eaa9f5e	2	3	5	490	0.9899	0.98	R1041
5a1eb166-470f-40b5-bd6e-52dde4cd33cc_1	2	15	16	668	0.9766	0.9529	R1041
33263df3-5f4f-485b-abda-68c1066aea94	3	2	10	896	0.989	0.9835	R1041
368a722e-9be1-4ffd-8b3c-0bd4eaab14ac	1	6	1	366	0.9973	0.9786	R1041
da3935fe-c0dc-4b82-a8ac-ca5d5e13098f	0	0	0	324	1	1	R1041
d24f8cc6-9afd-4944-a332-86ab03a208af	3	8	2	292	0.9932	0.9574	R1041
6ea90924-a9d9-4b3f-86fb-f82e5bbe108b	3	0	1	287	0.9965	0.9863	R1041
e64e4c7a-e317-4d5b-a3b0-57d0175112d7	3	1	7	390	0.9824	0.9726	R1041
3feae327-5ec5-4ff0-917d-36dbdc004784	0	1	2	338	0.9941	0.9912	R1041
b379d3e7-9047-4d91-888e-8331176c61b3	2	1	4	342	0.9884	0.9799	R1041
da1d90ab-dd23-43a8-9156-c821fbe1fa8c	72	198	160	13531	0.9883	0.9692	R1041
368724e1-7b29-49a3-b37c-8ba2da568437	3	4	6	334	0.9824	0.9625	R1041
a6c7c0ae-0c44-4e69-bd0b-a43b601ba153	0	1	5	403	0.9877	0.9853	R1041
402865ed-dd08-4e89-b56e-1b1e7236cda0	3	2	4	359	0.989	0.9755	R1041
70d6dcb1-7da5-4bf9-bb89-b72e7a3d8742	1	0	0	396	1	0.9975	R1041
b02fac38-5afd-4d90-a834-ac589a55060b	1	3	2	411	0.9952	0.9856	R1041
43b717d6-e845-40f6-a729-6c9f8a0bbcba	19	31	33	3354	0.9903	0.9759	R1041
fc27e848-80a7-4a98-a01f-6a51fe24d242	7	7	11	316	0.9664	0.9267	R1041
2c901d5d-586d-4edf-b0f0-b6fa50f85b1a	1	2	1	403	0.9975	0.9902	R1041
c3680733-d17d-485f-89f3-6483f4207e62	7	9	11	501	0.9785	0.9489	R1041
1a25c86b-a8a3-41ef-a43f-2d9ea32f1e8e	4	14	14	1047	0.9868	0.9703	R1041
1925f3ee-4445-49ad-8964-47965bff8a5d	1	3	8	392	0.98	0.9703	R1041
b354f60d-d2c4-40de-a7c4-9c46cd69b64a	13	3	2	447	0.9955	0.9613	R1041
4cb5d525-c1b3-4d61-b00c-c6f7091e54ac	3	2	3	393	0.9924	0.98	R1041
a1ae2715-ec10-43b2-81b8-1bbb92066b92	1	12	10	278	0.9653	0.9236	R1041
6a66e1a7-8eec-4131-9408-03836cec813a	0	3	3	306	0.9903	0.9808	R1041
60302389-b71e-4b6c-b0a3-b3f3bc2215f7	113	168	260	17829	0.9856	0.9705	R1041
6df888e9-7931-40eb-8157-c1f91033407c	0	3	5	379	0.987	0.9793	R1041
dc6e522f-0ffe-4218-b1cb-dc31a36ef09e	3	2	9	522	0.9831	0.9739	R1041
37013827-c730-4f9e-98f7-3e1109d053b9	0	0	4	300	0.9868	0.9868	R1041
8e0fc0c9-3d10-4ea5-94f0-e364e13b5839	7	4	9	348	0.9748	0.9457	R1041
f14bb210-49b5-4305-a685-a23cce51e710	0	2	7	276	0.9753	0.9684	R1041
30ee7204-94f4-407b-a6c7-04442eae48d0	86	168	164	11302	0.9857	0.9643	R1041
b6825764-108c-4909-9ca5-cf818b9ad2f6	2	0	4	488	0.9919	0.9879	R1041
28038f63-38a1-4034-82a4-3d4798a880f8	0	0	3	354	0.9916	0.9916	R1041
e9f70e8a-e685-4397-b979-21b8a843ac2a	0	4	4	410	0.9903	0.9809	R1041
170abd51-10f1-45bb-86a2-f2208dd62480	0	3	2	351	0.9943	0.986	R1041
56526a3a-236e-4d4b-9b9f-2cbe3b18cb25	67	132	199	9454	0.9794	0.9596	R1041
39e9dce3-824e-41b1-b972-b0bc9e7bf18d	7	10	16	2394	0.9934	0.9864	R1041
814553f3-2f54-4ad4-912e-aeb7dc1d5c87	0	2	4	243	0.9838	0.9759	R1041
73e4fb8a-43af-4ae1-8d95-debbd421c343	6	6	9	439	0.9799	0.9543	R1041
2594bd65-6e7f-448a-a6d4-c00b2e914bdc	1	1	5	269	0.9818	0.9746	R1041
06dbfc29-35c2-5109-bd36-9bbf72d2c077	3	4	178	982	0.8466	0.8415	R1041
e37119ec-89ce-41c2-8360-e4c2655a51fa	0	9	10	377	0.9742	0.952	R1041
bccf7077-4019-4f74-b3ee-b55814e2bdcb	0	0	3	468	0.9936	0.9936	R1041
204665e7-49b4-5d4b-8f66-7d003cc43c9d	28	74	67	3660	0.982	0.9559	R1041
2a9091dd-b048-44a7-b112-7431682fdb59	0	0	0	398	1	1	R1041
de907ad9-9700-4a05-8ecf-e953ffaf07e9	4	4	6	370	0.984	0.9635	R1041
dbd9ff22-a37b-4fd2-a354-342283db6939	0	2	0	393	1	0.9949	R1041
6ae87ed8-2e19-48fb-97ab-e2405d657734	0	0	1	455	0.9978	0.9978	R1041
39342af0-694c-4917-92fb-c308c5d99737	4	2	3	398	0.9925	0.9779	R1041
1aeaf646-df59-42c4-8bb0-91f3bd8eeaa3	7	5	5	387	0.9872	0.9579	R1041
d22cca95-9964-4464-8966-cf12467689a4	0	3	4	401	0.9901	0.9828	R1041
5e265eec-463b-4564-bff6-e7aef50d4e50	0	1	7	280	0.9756	0.9722	R1041
79bcb901-413a-4248-b5c6-95631ac0e169	8	0	3	325	0.9909	0.9673	R1041
544eb8ea-2526-43f8-a747-c7b841768b74	0	0	1	373	0.9973	0.9973	R1041
b29bac0e-0700-41ed-ba02-ab290c9de36e	3	2	14	354	0.962	0.9491	R1041
23165535-08d3-438f-9de8-1a5365346e68	8	2	4	325	0.9878	0.9587	R1041
c34dd7fc-1fc8-4b14-b49e-68114fc6400c	1	2	4	272	0.9855	0.9749	R1041
507c95d8-8928-4699-a9a7-bd2f0314ab72	8	14	8	361	0.9783	0.9233	R1041
d581035d-bfb4-4e15-8511-5fc346093bca	8	7	28	1274	0.9785	0.9674	R1041
484bd785-fc7c-46c5-8b26-b43e4c5bb773	0	0	2	198	0.99	0.99	R1041
18b5b557-8aae-45cb-98f5-7c8bce56f854	1	4	1	327	0.997	0.982	R1041
206f7d42-f25c-484e-a7cc-dcdb1336e19c	10	12	20	451	0.9575	0.9148	R1041
5a59ce6e-830a-4c3c-9115-2e2ba568195d	0	1	0	382	1	0.9974	R1041
0d16c5ce-ac75-4bf0-945a-bc67a9185c77	2	10	5	365	0.9865	0.9555	R1041
460fa209-0b3b-4144-a8de-4a350519b186	3	12	17	1525	0.989	0.9794	R1041
f8483feb-c6f4-49fc-85bc-ce26ec03de6f	4	3	8	866	0.9908	0.983	R1041
1deab5c1-f53c-44ef-8cdc-5961b030489d	8	10	15	1424	0.9896	0.9774	R1041
b29f5cf3-126a-4670-b5f7-7008b393d430	0	0	0	294	1	1	R1041
4ee9cfc2-a0cc-4b01-937b-ac7cdcee3e7f	6	7	10	334	0.9709	0.9356	R1041
e392850c-8441-4dc2-882c-5d4584bd9432	9	10	11	2135	0.9949	0.9861	R1041
355b9bec-fd9c-414d-bbd7-6ce22f961c8f	38	104	114	10705	0.9895	0.9766	R1041
531c3a25-9e73-4c02-b9c9-dcc5f0e96d32	1	2	2	298	0.9933	0.9835	R1041
6d542e12-1ca0-4019-af7d-bc47ce055851	4	8	17	1241	0.9865	0.9772	R1041
bbbcc3bf-f96b-4dbc-abec-7ce6aa3b45ef	6	3	6	431	0.9863	0.9664	R1041
d4cba1ec-cc70-4e5d-9f1c-d9e79c1f4aa3	43	75	112	7034	0.9843	0.9683	R1041
e9b8dc38-70c7-4f00-9d80-4fd14c741404	50	71	109	4142	0.9744	0.9474	R1041
d1e4cf62-0065-4e5c-b6b7-29ae94ed5587	4	1	7	442	0.9844	0.9736	R1041
a9dbb5fb-5ad1-4a80-acfc-d834b2e09503	1	2	9	357	0.9754	0.9675	R1041
909e849f-7b0a-44d6-b3e4-683905a6f145	0	0	1	424	0.9976	0.9976	R1041
3e56f375-37fe-4692-99fa-d504f812edc7	2	0	8	312	0.975	0.9689	R1041
a3dcc191-0299-42a8-b9f2-b698ce5df8fc	3	7	5	498	0.9901	0.9708	R1041
991218ff-d74a-4576-9ba4-79bc0e90c18b	0	0	2	394	0.9949	0.9949	R1041
d86bdebb-0dd6-4003-a089-0e9c0ea1438c	66	80	117	4594	0.9752	0.9459	R1041
979f568c-dbf3-5415-833c-f6e7597bb6ab	73	183	1003	5334	0.8417	0.809	R1041
0fe28bac-5d04-4fc6-a2ba-efc9bbb90cab	1	2	4	293	0.9865	0.9767	R1041
a33804c6-323f-4842-aab9-6a383c951f28	0	0	1	317	0.9969	0.9969	R1041
7fde95e6-13af-4827-91ba-258e85a9c911	9	0	4	474	0.9916	0.9733	R1041
f9f45ed7-c192-4f68-9799-4e3c789d5b1d	6	3	3	483	0.9938	0.9758	R1041
437dd672-8514-4163-9b06-00b5a6042e49	38	76	112	4218	0.9741	0.9491	R1041
feaece65-df8f-44ce-83f7-c4b0d6f21168	2	1	6	302	0.9805	0.9711	R1041
a67d10ef-6dee-472f-b248-2a93a56835c9	3	4	11	186	0.9442	0.9118	R1041
3a79e567-2447-4a69-8cf3-f3088bd037f8	1	5	8	520	0.9848	0.9738	R1041
714451b5-948f-487b-9c46-a791311276cf	2	0	0	419	1	0.9952	R1041
1d08f0c1-5f38-4201-9bdd-61eb4e176eaa	13	30	45	3785	0.9883	0.9773	R1041
079c0a3a-3d7c-4d74-b067-1a0a349a609b	105	129	178	12331	0.9858	0.9677	R1041
f8fed008-fc75-4c65-ac30-622ae26f1f71	0	2	4	352	0.9888	0.9832	R1041
68a6e822-e474-4308-9385-2656794ca99b	1	2	12	309	0.9626	0.9537	R1041
93872ec5-b7f1-46a1-a0c9-7daae6bc2086	0	0	1	432	0.9977	0.9977	R1041
91b96dca-78fc-471e-ad26-221e569bae56	2	1	7	306	0.9776	0.9684	R1041
3007c42d-8e23-41bf-980e-40cb3d1e5985	5	7	13	334	0.9625	0.9304	R1041
e24c629b-0f59-4432-8ac4-807ac1a60658	4	0	3	232	0.9872	0.9707	R1041
5802e4c8-fb64-469b-ae68-207b991b1b89	0	0	0	363	1	1	R1041
a8c93775-1dd9-4c23-8717-32a4e1e85dd3	1	1	4	390	0.9898	0.9848	R1041
af5470a0-ef1d-46b4-8c5c-f747c5a18dbe	2	1	4	383	0.9897	0.9821	R1041
a26c3544-0759-4b51-b067-3640c07722b2	9	10	9	439	0.9799	0.94	R1041
359c06d8-fad5-46d1-976a-73ef9a6789a5	0	2	5	388	0.9873	0.9823	R1041
1e78bcfc-3e4b-460a-9e29-19af41f4b025	28	46	85	9160	0.9908	0.9829	R1041
daf171b6-7636-48cc-b20c-e02fe57722dc	3	4	7	235	0.9711	0.9438	R1041
12198bb0-7a6c-4451-abb1-62a74f6fc1b5	43	72	82	8966	0.9909	0.9785	R1041
3ebf8d25-aa35-4f86-89bc-ef930615d489	0	2	3	333	0.9911	0.9852	R1041
bd4e6eec-efa3-49b0-9fa9-a10cc03575f0	1	2	5	335	0.9853	0.9767	R1041
a0916b1c-712f-4b9e-935f-f50072baa8a3	0	0	0	284	1	1	R1041
4ba790cc-343d-419b-81d8-68a2c7031438	0	0	1	352	0.9972	0.9972	R1041
d38c406e-41d0-4657-b6f1-10de90ff8c7d	0	0	0	308	1	1	R1041
e109f7e1-47ac-4e7e-ba84-47a69d9f8d84	0	0	8	256	0.9697	0.9697	R1041
beeb3fad-ec4d-48c5-80f5-b18d3cc3dcdd	0	1	1	317	0.9969	0.9937	R1041
90280e20-4fb1-42e9-9239-92c26c824322	5	2	5	379	0.987	0.9693	R1041
752abc26-a587-4eed-90e4-bacfb4521a76	1	5	0	598	1	0.9901	R1041
804867e1-57b1-4d8b-ae19-7bcd7246b254	19	37	43	6381	0.9933	0.9847	R1041
ed8660d9-ae4e-4031-8e26-2cd39b4a0fbf	0	2	1	374	0.9973	0.992	R1041
37aa59e6-c210-430f-9361-25b7ba355fae	4	1	3	344	0.9914	0.9773	R1041
2d6cb294-684b-4e69-9df3-0c85a11ed5a9	4	6	17	368	0.9558	0.9316	R1041
439b69c4-abb4-485f-888c-a6f03eba3438	0	0	2	317	0.9937	0.9937	R1041
3dc5196c-5206-40f7-85ac-bfdb17c899c4	0	0	0	375	1	1	R1041
d658048f-4f21-4190-92f5-f0d5bd53788b	2	9	3	214	0.9862	0.9386	R1041
cffd340d-ee03-44f6-82ce-41f6084668e3	0	4	3	351	0.9915	0.9804	R1041
3c124700-a15d-426f-a325-dffdf1a75214	0	5	1	327	0.997	0.982	R1041
d395d075-f88b-429d-a525-648cbeb1be12	2	1	3	362	0.9918	0.9837	R1041
7fe249d9-c430-4b9e-953b-d9565103d6a2	1	1	1	398	0.9975	0.9925	R1041
852a2700-4366-4a19-a20e-d3fc16c20434	0	0	2	263	0.9925	0.9925	R1041
8d4debcb-816e-414b-9961-a31f89964eba	4	2	4	358	0.989	0.9728	R1041
d3cf1d5f-1cb6-4179-97f3-7dd8cc142c17	0	1	1	388	0.9974	0.9949	R1041
4d530a54-0238-4a7d-b57f-22f412862352	1	0	3	469	0.9936	0.9915	R1041
eb8b1925-06ff-426a-a42d-e03db406e7c7	0	2	0	460	1	0.9957	R1041
b2e32679-2870-46f5-9a66-5205a006e7c3	1	0	2	402	0.995	0.9926	R1041
dc3fbbbc-a3b0-463a-ab11-8ddc6f454ff6	16	33	37	3307	0.9889	0.9747	R1041
2e03f8c1-0d63-4e7b-b181-d5ca2bb26358	13	3	3	395	0.9925	0.9541	R1041
fd803fea-f9af-4b00-84bd-74ea10b2430e	3	4	2	335	0.9941	0.9738	R1041
4f266f9f-1c8a-460f-a39c-35dd53c434bb	78	128	143	5813	0.976	0.9434	R1041
6563bb63-121e-4d29-96f7-efc2e3f83e7c	3	8	2	337	0.9941	0.9629	R1041
096d93d3-4d87-4a7d-9b68-25efab5d6fcb	3	7	12	293	0.9607	0.9302	R1041
65b51600-04d3-421c-b220-37720810dfa3	0	0	0	375	1	1	R1041
8588894a-0c0a-4a4e-a712-d146b43d40f1	1	2	2	410	0.9951	0.988	R1041
9d4bc372-5638-4aba-9490-c21536571806	0	0	0	415	1	1	R1041
7bcd99b4-961f-4b0a-8a5b-81768607980c	0	1	0	380	1	0.9974	R1041
1b7f97b4-9d75-438e-9856-e62b9e2c7d1e	0	1	5	388	0.9873	0.9848	R1041
6a94c109-5900-49f1-b356-5b26348c32a2	139	376	415	17983	0.9774	0.9508	R1041
991b0665-3de3-4839-b65d-09ea09d46614	1	15	4	523	0.9924	0.9632	R1041
be30c3b9-b634-455f-97c4-a73ff85655e8	1	1	2	301	0.9934	0.9869	R1041
287827c4-add8-48c9-9996-5104ee0d868f	0	0	0	313	1	1	R1041
a79d56af-46e8-4629-a7d2-ac70f62ed91d	2	0	1	389	0.9974	0.9923	R1041
159e0b4e-b4b9-4774-8604-c9f09658291c	2	0	4	305	0.9871	0.9807	R1041
f1c4a879-e1e7-4a1d-a584-2d36f43e1d0b	2	5	0	306	1	0.9776	R1041
e8866df6-8384-4795-ad04-2acb5232e65a	1	0	1	693	0.9986	0.9971	R1041
28b0e530-437a-4f6b-ad28-a782f97659af	0	1	4	291	0.9864	0.9831	R1041
96c8218f-0a5f-4f18-8edf-006fc53d35ed	1	4	4	376	0.9895	0.9766	R1041
213f11e6-2059-496c-b009-a8cefb09854d	0	4	3	318	0.9907	0.9785	R1041
12c11721-d21a-4150-9587-bfd594116937	2	4	3	339	0.9912	0.9741	R1041
f3dcecfd-7f35-4b37-8064-634a4fc78453	14	19	36	1429	0.9754	0.9539	R1041
66119702-ec88-41e4-80a0-99308b1588cc	1	3	33	344	0.9125	0.9029	R1041
95de7998-4a7a-4cc6-a2ba-e0a81bc87a59	0	1	2	367	0.9946	0.9919	R1041
4b8dddd4-7bfe-4de8-8fe8-03baab323a5f	0	0	4	443	0.9911	0.9911	R1041
937e0254-e90e-47b6-8f9c-e9d2afb82f8a	3	2	4	310	0.9873	0.9718	R1041
01e13c86-e65c-4772-90e2-34fc97ff0a31	2	1	1	289	0.9966	0.9863	R1041
b67aae12-fbbe-4017-9310-2b926bd08fab	0	0	0	424	1	1	R1041
041b7ac4-23df-482c-9e9f-21b5e08f2bd1	0	1	2	289	0.9931	0.9897	R1041
d357cab8-303e-4e5d-bbfc-77e2fef4d1bd	3	16	11	338	0.9685	0.9185	R1041
d2c54dfe-35c3-4444-8589-c7b510a48811	0	3	6	450	0.9868	0.9804	R1041
d98dc064-7be3-4745-ade7-036506e2e934	7	7	9	905	0.9902	0.9752	R1041
ab94ebf0-79c8-4722-a551-2f16deabd601	1	2	1	343	0.9971	0.9885	R1041
8d091df6-3036-48d6-827a-0576ac14b2c2	27	49	55	7827	0.993	0.9835	R1041
11db6be3-7eae-4067-b8b3-3aed31ae2fd3	4	5	5	291	0.9831	0.9541	R1041
59d61a32-2d5b-4d89-89d6-02e9d74a439b	6	14	7	345	0.9801	0.9274	R1041
51cdb15a-f27e-4dfd-8795-808859826f54	5	17	17	1710	0.9902	0.9777	R1041
ad56cf9b-8a55-47d8-aef8-fdeb68434992	0	6	6	215	0.9729	0.9471	R1041
e05041c7-7322-4d66-ad38-7574d30acadd	0	1	1	229	0.9957	0.9913	R1041
d1b3cf2a-5433-44fb-a05c-5269cd5b0b73	6	3	3	374	0.992	0.9689	R1041
5a3e61ac-d309-4325-88d6-5a642c9334b4	0	4	1	387	0.9974	0.9872	R1041
5bcf76e5-2d24-4087-9673-94cf24606b5d	3	7	8	233	0.9668	0.9283	R1041
48258a55-1c75-454e-a9b5-119887192234_1	13	25	30	4000	0.9926	0.9833	R1041
e1024381-e36e-4644-81f2-b3b7eb22a039	0	4	1	394	0.9975	0.9875	R1041
aae940a5-2348-4333-8ad5-9097cc0144d5	1	0	4	375	0.9894	0.9868	R1041
a4379abc-8439-4e9f-b321-c18893f29fdb	84	248	251	25320	0.9902	0.9775	R1041
9fa1930b-e493-4ca4-a0b9-fb4a5e696787	7	4	2	301	0.9934	0.9586	R1041
6f4c6a38-0342-4b13-b047-3fb56a26648f	0	1	6	373	0.9842	0.9816	R1041
7317bd2d-5162-45f5-8252-32f309d3d36b	26	49	37	5207	0.9929	0.9789	R1041
1c819847-4035-4187-9c64-d018c9589c14	0	0	0	357	1	1	R1041
763112bc-f7bc-4fe7-8de6-ee455531b353	20	36	57	2502	0.9777	0.9568	R1041
d94daef5-cc14-5504-9a2f-3002872b5fbe	45	116	136	12810	0.9895	0.9773	R1041
28c660c0-1ad5-42f0-8960-2c063333718e	57	100	88	9932	0.9912	0.9759	R1041
df6ea223-be19-476f-b3fb-7705bd6276d8	1	2	2	340	0.9942	0.9855	R1041
c06fa3aa-85af-45f6-9577-fe03fc272578	0	1	3	334	0.9911	0.9882	R1041
40a6336b-5c48-4a6a-9712-3fedaf5e9bab	1	5	11	393	0.9728	0.9585	R1041
91abc323-03b3-4268-a41d-cd0d9c7c2f5a	20	62	55	7020	0.9922	0.9809	R1041
c518bc38-b870-4d13-b7f6-2782bfd45342	0	4	4	345	0.9885	0.9773	R1041
05c52358-2f6f-47e3-b80a-2e9b67056210	0	3	0	419	1	0.9929	R1041
75dbf861-8906-40f3-ae1d-b005bbe88232	0	4	2	448	0.9956	0.9868	R1041
69ae2191-7865-447e-8e15-5c15c4c3adc7	0	2	6	355	0.9834	0.978	R1041
cb5d7a7d-ae48-4a8f-ac2b-ad6cbc2e0572	0	2	2	302	0.9934	0.9869	R1041
09e9dd46-f04c-48df-a361-7656b351e713	3	4	5	421	0.9883	0.9723	R1041
d34b1e85-dcaf-40f9-9435-1cc9647c4dd6	0	1	2	384	0.9948	0.9922	R1041
6b0c84fa-10c0-4098-99d5-96c19c14c8dc	19	24	26	4584	0.9944	0.9852	R1041
0923f948-fb6d-4be7-ac85-c395e8206c2d	4	5	7	333	0.9794	0.9542	R1041
72247381-7e0a-5fcb-a39d-87326bf68855_2	66	134	143	10345	0.9864	0.9679	R1041
48258a55-1c75-454e-a9b5-119887192234_2	3	18	29	2647	0.9892	0.9815	R1041
d7e40b03-7a94-4b2a-9e0f-fd696c1f32f4	5	0	1	225	0.9956	0.974	R1041
572d5dc9-35e2-41bf-ba48-95a60e09a8d5	0	0	0	419	1	1	R1041
026c8f4c-799e-4a0c-bc71-9ee90971ea26	4	2	3	406	0.9927	0.9783	R1041
42e9639e-f5bb-46e3-b650-4dba251f7e7f	3	0	0	387	1	0.9923	R1041
5216c9bb-2e16-4a96-ba6e-9e3fa65f9e12	1	2	3	300	0.9901	0.9804	R1041
22dbe446-00a7-43d1-bc57-4daaae2b0402	11	4	22	251	0.9194	0.8715	R1041
d818b5d5-8dfa-4716-8454-923e4086c79b	1	3	2	407	0.9951	0.9855	R1041
04448999-99c5-40ed-97cd-d6645fc117d2	0	0	0	327	1	1	R1041
8884949c-b11d-43ab-811d-4c92de24d80c	0	3	3	335	0.9911	0.9824	R1041
399c4e59-e9ca-4bec-a000-25aba2956ec4	0	0	0	392	1	1	R1041
95bfcfb5-bdbf-44e1-a4c9-eded35b990ee	2	2	0	321	1	0.9877	R1041
cf1add81-e506-4b30-acda-c8465e2c4ee2	3	1	6	326	0.9819	0.9702	R1041
56ee4ee8-70be-4620-a471-223d0663c999	0	2	0	320	1	0.9938	R1041
67934366-5079-4c0a-be14-48521b4107cf	1	0	2	376	0.9947	0.9921	R1041
77b5cc44-c8be-46c3-a01e-5232171ac018	2	9	13	244	0.9494	0.9104	R1041
ee0696de-1ef3-4c29-be69-d3fb05835447	10	25	31	2697	0.9886	0.9761	R1041
2cbf9fdd-de7f-49e3-ac81-f718e8fd77b9	3	3	4	403	0.9902	0.9758	R1041
aca77099-6677-48c6-8180-9259a48ea19a	0	0	4	324	0.9878	0.9878	R1041
8f3fe53d-db52-4f65-b867-3defa8ab1be7	3	4	0	255	1	0.9733	R1041
f1e86a48-fa69-5ab0-b900-97e09c362b55	27	35	54	1389	0.9626	0.9229	R1041
fa8edeef-3f23-4dd7-8b61-950848393352	3	18	8	2008	0.996	0.9858	R1041
ba297e30-fd0e-481d-a8ef-1742dee535be	7	23	21	2766	0.9925	0.9819	R1041
443f4211-dc00-5bf4-943d-8c88d9fe143b	80	193	220	8142	0.9737	0.9429	R1041
8dfb6d56-790e-4656-9248-9cda274f7cb0	3	16	11	1153	0.9905	0.9746	R1041
f9f4acfe-d9e4-4dd7-8938-ad7d3807fdcd	8	0	9	394	0.9777	0.9586	R1041
0de02fc4-924f-4a6b-b89f-c8544a25595b	3	4	9	464	0.981	0.9667	R1041
e9fc297c-2a0d-4af0-8b8f-9d68e48f6d48	2	7	6	1072	0.9944	0.9862	R1041
8849ad24-fb8d-4803-b04f-909f0061e2f5	0	0	1	415	0.9976	0.9976	R1041
aa92e578-ae00-47e8-809f-fd12f605c4b5	32	24	51	7576	0.9933	0.9861	R1041
7df861fe-3bb0-4f66-95fe-2bfd096c7847	3	3	4	518	0.9923	0.9811	R1041
801e5c25-ac67-4756-abf7-8426585bb80e	32	76	96	8344	0.9886	0.9761	R1041
c04c32ef-d0de-434b-8511-2ec16f1853c3	7	9	18	427	0.9596	0.9262	R1041
17d7e910-3b19-446e-af04-cbdd44afe4c2	0	4	3	382	0.9922	0.982	R1041
e226c19a-68b0-4672-87bd-150d577bd5cf	4	1	3	207	0.9857	0.9628	R1041
5a23c417-9ca8-465b-9dd2-52c1b948610d	5	4	2	293	0.9932	0.9638	R1041
8b515036-9337-4c9c-9bb7-714fbf783649	3	2	5	351	0.986	0.9723	R1041
28297694-9315-4da5-871f-8f05d591a15e	0	0	1	297	0.9966	0.9966	R1041
50d4f06d-8e1d-40de-aef0-3f34a90534f5	0	0	0	296	1	1	R1041
92385e78-db99-4a4e-80d3-ec5673e9fbff	10	2	6	1127	0.9947	0.9843	R1041
516f5f08-e46e-470b-8c35-ddba934b3475	7	2	1	348	0.9971	0.9721	R1041
e8b794ef-bf62-4940-9e9f-1885d6c02a6b	0	6	7	358	0.9808	0.965	R1041
e42fd60c-9c62-446e-9193-c02d02652100	3	2	14	501	0.9728	0.9635	R1041
53538fb7-4d00-43ec-a8a7-b8dce401c263_1	267	192	1228	4558	0.7878	0.7299	R1041
7a414cef-3145-43bf-97c3-425f75be27b7	5	11	6	336	0.9825	0.9385	R1041
760d79aa-f5db-4d98-b314-394728a59287	0	0	0	332	1	1	R1041
33633207-020b-4d73-8d76-30f57e5649a2	1	5	7	462	0.9851	0.9726	R1041
c5a5b92d-162e-454a-a5aa-2b761c6a3b1b	0	3	1	281	0.9965	0.986	R1041
7cc911e6-f9de-443c-bb84-7adb8ff62353	4	2	3	398	0.9925	0.9779	R1041
8afa9c5c-3ce1-47fc-bcb1-607f18176b0c	1	0	1	312	0.9968	0.9936	R1041
b319a7c1-f26a-499d-a976-fcfd321d9c20	44	105	133	7675	0.983	0.9646	R1041
e6c129fb-0245-4d7f-85e6-6b8a6dc925a2	51	101	101	7711	0.9871	0.9682	R1041
ac362404-8261-41da-a9dd-2b077357553b	1	1	3	483	0.9938	0.9898	R1041
ab9d89ec-d316-47b3-bffe-e19829182c61	0	1	5	197	0.9752	0.9704	R1041
5fd16fba-58e2-432c-ab14-fe1458252b02	0	8	5	311	0.9842	0.9599	R1041
0bf649b0-ac42-48b6-ac64-55fe2184fa34	89	187	227	11521	0.9807	0.9582	R1041
6d9b14a4-c344-43c9-b075-f44904712806	4	1	0	411	1	0.988	R1041
4de7b5ca-2190-402b-b5f3-b27e7b8d4269	0	3	6	225	0.974	0.9615	R1041
e93bdae4-6631-4382-a985-567a84943c96	2	0	9	362	0.9757	0.9705	R1041
eccd06e8-6d0a-4933-afd4-c9749db5ef1b	0	0	0	263	1	1	R1041
71fc50ab-6f4a-4933-9812-9287c21b18b7	3	4	8	335	0.9767	0.9571	R1041
e72b62cd-629e-419d-a6aa-b7c9751db51e	4	0	4	475	0.9916	0.9834	R1041
ea09160a-a25f-48b3-99f9-e351f3e1a267	2	13	0	419	1	0.9654	R1041
813a21a2-746e-40ee-a4d3-a755e3ff792e	34	83	112	5478	0.98	0.9599	R1041
0c8a0fef-89de-43d7-a7f4-3d25228fc699	0	0	0	328	1	1	R1041
4fd9421b-170d-412a-81a1-4fa3afafa614	3	0	1	336	0.997	0.9882	R1041
e1ad933e-cb3b-471a-866f-62de0d939f14	1	1	1	354	0.9972	0.9916	R1041
58f917ab-54c9-427f-89d0-19994a371349	25	59	76	7700	0.9902	0.9796	R1041
1d163f20-c629-4d31-8d0e-1822b5e7534e	1	0	2	389	0.9949	0.9923	R1041
52c7319f-904e-43bb-a4d9-88b6837542b5	0	1	1	433	0.9977	0.9954	R1041
83ee86e4-90bc-404f-bb16-c2ba6a049b82	0	5	0	355	1	0.9861	R1041
c7b1808c-0127-4581-982b-3700c3257f14	2	0	0	318	1	0.9938	R1041
b9bc3c16-1e4b-4b61-9863-7a6b0257da3f	1	14	16	439	0.9648	0.934	R1041
70bc8560-cbe1-4ffc-9c33-38418ee1f0fc	22	36	44	12269	0.9964	0.9918	R1041
db2ed980-c2dd-4d0f-ace2-3f5fcf232188	11	28	29	3536	0.9919	0.9811	R1041
22030d15-34d5-415d-88e1-19b5cc8bee4e	0	2	1	447	0.9978	0.9933	R1041
6e2beb7e-8463-493e-98a9-ca97684b1117	0	0	2	341	0.9942	0.9942	R1041
c0b34630-49b2-4c75-ad98-c87a7c9f74d4	2	12	6	399	0.9852	0.9523	R1041
9026765b-5413-49b4-9dbc-8e44adc4fcc1	5	1	3	459	0.9935	0.9808	R1041
7abab3a4-72e1-49af-b5d2-9f554aaba857	0	0	1	288	0.9965	0.9965	R1041
706149ef-fedc-40d0-b1d6-32e230626e6d	9	9	16	394	0.961	0.9206	R1041
d1b92c22-f334-4dd3-8c3e-f2e01b1806c6	1	8	5	280	0.9825	0.9524	R1041
e01734ed-324f-4a87-bab8-b9e9774d4548	3	4	7	247	0.9724	0.9464	R1041
05c89006-1f46-4232-8497-a0025a908237	0	7	14	1496	0.9907	0.9862	R1041
9fbc5427-b871-44f4-9665-6bafc6f692cc	3	13	18	849	0.9792	0.9615	R1041
779737ff-5cea-418a-b0f4-f508b54487a0	8	13	17	421	0.9612	0.9172	R1041
b402a0fd-5ba1-47f7-b546-7729b2fec1e6	0	4	3	302	0.9902	0.9773	R1041
4138ad4f-7d00-43f9-9d60-b53dde6d6212	4	4	8	1185	0.9933	0.9867	R1041
e31bf4c9-0103-4785-b980-3b1a0322bb81	1	12	4	329	0.988	0.9509	R1041
0128795c-b08a-4b51-9bc3-f15c786d28c7	3	2	2	380	0.9948	0.9819	R1041
17200dda-955f-4a93-9953-5005358a7ca9	3	0	0	386	1	0.9923	R1041
5aa7bbd9-96bc-4f40-97d5-e066e00c4331	0	1	11	475	0.9774	0.9754	R1041
600667fa-fd92-4c28-94fe-6d2ef5e1124b	0	10	1	309	0.9968	0.9656	R1041
fc5d9597-4881-461f-a1d8-d4aeeac69b28	1	4	1	405	0.9975	0.9854	R1041
f0d557e8-e2d2-42d5-b76a-f476c5b26064	0	7	6	373	0.9842	0.9663	R1041
5ab81821-40fe-4386-8a02-893f57a0930f	0	0	0	329	1	1	R1041
94938789-8fe5-4f39-aa23-3c056c304bad	0	0	0	293	1	1	R1041
522ac307-91f7-4514-9c81-e6fa8418e770	0	1	0	295	1	0.9966	R1041
1f8150ce-790f-42cb-8c48-a8a2faf1035e	56	108	128	9760	0.9871	0.971	R1041
7527ce65-4da3-4d64-ad1b-309abcdc7f4c	4	1	7	270	0.9747	0.9574	R1041
834093cc-1505-4967-915e-82ef987735fa	1	7	3	315	0.9906	0.9663	R1041
70ec4f49-2f9c-4aaf-9f8f-eeaaf998609a	4	7	15	542	0.9731	0.9542	R1041
ea6f3e0b-510d-45d7-9d88-877e49e7a873	1	4	4	283	0.9861	0.9692	R1041
998d6b29-d2ff-4b69-b32e-4d17c0a5afb7	0	0	12	321	0.964	0.964	R1041
921d6f2a-6080-4f69-a53d-e25f5029c20f	19	34	28	5122	0.9946	0.9844	R1041
7a265bd4-f0ad-418d-af99-d9c87f028b4f	30	42	61	5391	0.9888	0.9759	R1041
6113e44d-a2fc-4dd6-a0e2-d2c98736c697	1	0	1	256	0.9961	0.9922	R1041
dd4cdadb-5446-4cea-af92-7c86bf46524a	1	8	12	1141	0.9896	0.9819	R1041
e9004503-516e-4643-a85a-36d9f396f9be	1	3	2	414	0.9952	0.9857	R1041
8052281e-623b-457d-9dd6-1e0284ef8d57	4	0	0	285	1	0.9862	R1041
242d4c64-9a0c-483c-abb5-e37df9d6a1a4	5	3	6	442	0.9866	0.9693	R1041
d50345d3-81d9-459c-84f4-234f0828b69e	4	4	4	435	0.9909	0.9732	R1041
0e432055-1336-4270-a946-8efd13c2f090	4	5	8	372	0.9789	0.9563	R1041
b6a75159-30aa-47fb-9fbe-86520a52fd55	4	0	2	343	0.9942	0.9828	R1041
6f65e283-57d7-476a-87e3-a4cc2ce491d1	0	2	4	315	0.9875	0.9813	R1041
d57bfe28-1ecf-4b4d-a0af-46a50d856c97	133	311	354	13733	0.9749	0.9451	R1041
76010893-2fc8-42ce-848b-1b22afa38c1d	1	0	5	227	0.9784	0.9742	R1041
6dae2890-e22b-4aaa-bfd7-41d92445c720	2	3	10	444	0.978	0.9673	R1041
e91df448-bb5d-4fb6-b333-9cc5200c1bdf	29	81	84	9853	0.9915	0.9807	R1041
59d14655-92af-46d0-8c40-99be125e61d4	3	9	6	439	0.9865	0.9606	R1041
4b4bbe01-1a9b-4ee7-8cad-3de45f239355	1	3	2	387	0.9949	0.9847	R1041
cf1f9442-e378-4f45-b7ce-33c3652d58f7	6	7	5	353	0.986	0.9515	R1041
657ed9c9-ff68-4f5b-aba0-5626d47e04c5	0	1	1	318	0.9969	0.9938	R1041
2ba2c10a-e903-4269-a21a-ef30be52895e	9	1	6	374	0.9842	0.959	R1041
8eb54236-4d1c-4cea-a54f-58b69284c5f4	19	44	29	5550	0.9948	0.9837	R1041
a17a6913-fccc-4cb6-a416-51ae314e0df4	2	7	5	362	0.9864	0.9628	R1041
1086a572-8b76-4c30-a954-559c3f132032	5	5	7	452	0.9847	0.9638	R1041
a3ea2e75-c379-41ab-9547-66dec7cb88f0	0	5	1	359	0.9972	0.9836	R1041
ae24c4ee-df0c-409a-ae3a-cc880e95703f	16	41	32	2859	0.9889	0.9698	R1041
439cbb5a-204c-4897-8474-5f794390b5fa	0	2	4	482	0.9918	0.9877	R1041
7480d827-ea55-4c21-b8b2-b217c12e96fe	7	6	13	450	0.9719	0.9454	R1041
4ae40c49-a509-4f2d-bee7-2eb71166009e	0	0	2	333	0.994	0.994	R1041
5021a05a-dd92-4a0e-8e9f-77d1a862539b	4	20	19	2381	0.9921	0.9823	R1041
301cf5a3-d436-48dd-9adf-ff4d44c47332	0	0	0	260	1	1	R1041
2972e443-1613-435e-a422-950d96b167fb	0	3	2	467	0.9957	0.9894	R1041
c01a05a3-67e5-49c1-a7cb-2a6dd8732f2d	3	0	1	361	0.9972	0.989	R1041
08f5438f-8e48-45fd-8233-825b4641d00d	0	2	3	235	0.9874	0.9792	R1041
a04fcfec-2b9b-4497-8eb0-238c911a0146	2	3	1	377	0.9974	0.9843	R1041
50b1c991-90f3-44db-a5a2-ed7a9fd421ba	0	5	3	392	0.9924	0.98	R1041
a09eac2e-7225-41c4-ba24-02a378aedb35	12	20	26	5146	0.995	0.9889	R1041
d5ef0663-bc7e-4638-8413-5fe7a66bf6fc	64	191	207	4589	0.9568	0.9085	R1041
53948440-2913-44be-832e-e98889a171fc	33	61	57	7060	0.992	0.9791	R1041
ca0c4fc5-b08f-440b-b94e-c9990cedf504	1	0	1	211	0.9953	0.9906	R1041
7a791ce5-c6c1-4c6a-a0c3-9f1fb2a418ef_1	13	56	64	5213	0.9879	0.9751	R1041
5dafabfc-706a-4306-93f3-240931940e7d	0	2	0	503	1	0.996	R1041
97dfbd64-058d-4875-9480-c54dad2dd5df	2	8	6	336	0.9825	0.9545	R1041
680aaa78-3b46-4842-84cf-2ebb74a37287	0	1	0	425	1	0.9977	R1041
b015b8a9-4262-479c-a8e0-afd84212c619	0	3	2	443	0.9955	0.9888	R1041
86aa8dc4-0bc9-4985-90a5-63908c86150c	5	2	4	328	0.988	0.9676	R1041
0437c2f4-a851-4b90-9739-2ddc8f041ece	0	5	12	346	0.9665	0.9532	R1041
eafd7759-1f0c-4357-9672-305b1f1fdaa1	2	4	5	311	0.9842	0.9658	R1041
8c4ed12f-82fb-4ccc-8bb5-700a6fa0b40d	0	2	0	311	1	0.9936	R1041
45a27045-a0ed-4889-80ca-601ce55b4b4a	0	0	5	489	0.9899	0.9899	R1041
0469f08c-d608-44fe-bd00-e06a0f1f081b	6	3	10	411	0.9762	0.9558	R1041
5a126aa6-a644-4941-bb05-3e6030243dd0	0	1	0	298	1	0.9967	R1041
e2e5cdbf-1470-4f9c-91ef-c36d81e7dfb9	8	4	8	243	0.9681	0.924	R1041
56770305-9fd7-53ca-8f4b-ee1d8f26b539_2	5	4	7	745	0.9907	0.979	R1041
fe7f668a-d625-4daa-84a4-cc8585d5aa5d	0	0	0	280	1	1	R1041
abced18b-5457-4c52-aaef-429b39166d91	6	2	2	335	0.9941	0.971	R1041
902e5bdd-3675-402d-80a6-de6569aee7f1	4	12	18	477	0.9636	0.9335	R1041
ad0c176c-1d4e-4cd1-a26a-f8fe2e3d272c	0	6	5	460	0.9892	0.9766	R1041
412273fd-4812-49ac-a8ab-cc57a2207993	1	3	3	323	0.9908	0.9788	R1041
bf27cf2b-d218-44f5-802c-12c5d742b7be	3	5	4	369	0.9893	0.9685	R1041
b98d1e3e-d3e7-43f5-aaa6-0ae2e39c6492	3	2	2	455	0.9956	0.9848	R1041
9fc40937-8b1e-46e6-9c55-5a721b42532a	0	1	0	389	1	0.9974	R1041
e2f01d9a-7517-4ad1-b62f-9b9b06b2e1fc	0	4	10	490	0.98	0.9722	R1041
a86e2739-ca58-4e02-bee5-d7aedfbf8c3c	2	7	2	359	0.9945	0.9703	R1041
705d3536-75f6-434a-b223-238bb341a720	3	2	8	442	0.9822	0.9714	R1041
b8a6d706-0a67-411c-8c04-da4cb49223de	8	8	23	328	0.9345	0.8937	R1041
6de2ccbb-c70e-4013-b641-ae73cf52ae97	10	5	15	481	0.9698	0.9413	R1041
280292b9-861f-4f05-b1fe-2e04c930d594	6	6	6	1280	0.9953	0.9861	R1041
a7fc1f24-18b2-4b10-899e-99aa04a4e647	43	94	109	12129	0.9911	0.9801	R1041
6bfa8b12-29fc-47e8-8001-4127ee1229ea	0	0	0	372	1	1	R1041
45445b4c-1923-40eb-aea0-22e17e3c1b4f	3	10	6	435	0.9864	0.9581	R1041
85cf97d4-a177-4a2f-94ba-37f490593aa9	36	46	61	5534	0.9891	0.9748	R1041
dac22091-8e8f-4979-a90c-ffecb5c264e6	8	2	2	309	0.9936	0.9626	R1041
c60fb295-9f4d-45cc-ad58-21f498e6e044	4	6	2	399	0.995	0.9708	R1041
68b6e315-dd4b-411c-8c1d-5d6b066e05bb	6	8	5	315	0.9844	0.9431	R1041
005aa8e9-c99c-4ea2-8455-b8564d0ec3c7	0	1	0	403	1	0.9975	R1041
4230f09a-5d3a-4404-b8a1-4f9f01950dbd	0	7	11	1056	0.9897	0.9832	R1041
34104193-57e2-48b5-a393-4cf4586858eb	1	2	3	252	0.9882	0.9767	R1041
e090b205-24f6-4bbe-a257-787a499b8529	0	4	0	256	1	0.9846	R1041
5ea476db-be98-4cb6-910b-5b94515f6ef8	2	0	7	1363	0.9949	0.9934	R1041
7cfb301e-0aaa-4c83-bb6c-dd54f03b1ca1	2	3	4	397	0.99	0.9778	R1041
c73269f8-31a9-4ddf-bf58-d5f6b72777fd	3	2	3	351	0.9915	0.9777	R1041
e1f74657-c16d-40ae-b652-fd3813772b6b	34	89	58	10091	0.9943	0.9824	R1041
6cd4e790-83ea-48d9-b406-d6359ade2d15	2	2	6	387	0.9847	0.9748	R1041
699507d0-9193-46a5-964a-1a2124d760bb	135	199	245	26769	0.9909	0.9788	R1041
b51f2887-be47-4e9c-a86d-199470c77e2c	4	2	0	380	1	0.9845	R1041
b1683f5b-d825-48f2-91e5-6503056ad923_2	74	118	143	5159	0.973	0.939	R1041
b1683f5b-d825-48f2-91e5-6503056ad923_1	30	79	85	6151	0.9864	0.9694	R1041
59f3db00-7d56-4bd5-b708-776794a68c51	1	4	7	314	0.9782	0.9632	R1041
a86d18be-385c-42d7-8fe8-cb9197ccb0b4	1	3	1	374	0.9973	0.9868	R1041
7fb081b8-104d-43bf-ab59-b6d663d9fc57	6	17	15	334	0.957	0.8978	R1041
3da87440-5dd3-4314-b005-9794891bc47e	3	8	14	2771	0.995	0.9911	R1041
70ec8365-4fa1-423d-87da-7f342221b93a	14	19	29	4412	0.9935	0.9861	R1041
0ef53374-47bc-4a0b-b8d6-20adf1b2a72c	2	1	1	400	0.9975	0.9901	R1041
7c58c74a-6b83-4fdc-9096-95ddf6602a58	2	4	7	435	0.9842	0.971	R1041
9d047e6b-86e5-456c-989f-e703feb932c7	0	0	4	377	0.9895	0.9895	R1041
4fd48bfa-ad08-45b9-963f-97eabef737eb	1	19	5	1011	0.9951	0.9759	R1041
b867025c-7329-4309-a3c7-873ecc513f57	2	8	10	323	0.97	0.9417	R1041
90e6c019-e11d-4ac7-a770-057a40dac7d4	0	0	1	240	0.9959	0.9959	R1041
d0ea21e2-17e9-544f-a31d-9e4f57a4de34_1	12	41	38	918	0.9603	0.9098	R1041
8f212d78-4060-4e9a-b695-1e8e3864b31f	1	3	2	409	0.9951	0.9855	R1041
5d74de59-cd81-4901-b977-fb6982bd8330	5	4	16	314	0.9515	0.9263	R1041
f015d933-c058-4ef1-b4ba-7ecc784eaf76	4	0	3	331	0.991	0.9793	R1041
5994a3a5-3829-4c4d-a045-40b4d84622eb	1	4	8	374	0.9791	0.9664	R1041
1198883d-204c-46ab-b9f4-8081463b2290	2	7	14	330	0.9593	0.9348	R1041
31507d79-2ed7-4ecc-a1c1-6b73a54f57ee	16	14	37	4846	0.9924	0.9864	R1041
8784e23f-e8c9-4f05-b1cc-b1e758b13a7e	21	57	67	9040	0.9926	0.9842	R1041
d777cb86-1c0e-4fa0-a43a-b3d41bb0bb2d	1	3	8	369	0.9788	0.9685	R1041
9f2e9946-540e-407b-a67e-9daa86f318fa	4	2	11	266	0.9603	0.9399	R1041
e1ef75ee-2eac-46d7-afaf-5750e56e33f5	2	2	5	364	0.9864	0.9759	R1041
987b0870-3dc6-4d29-b157-a8e7915e47ed	3	4	11	450	0.9761	0.9615	R1041
ef3c414f-cb2b-4197-8006-e5520dfbfeac	3	7	2	441	0.9955	0.9735	R1041
59e6f6de-0f78-4038-95d5-e1b6509f829d	0	5	0	354	1	0.9861	R1041
e939e4ab-752b-4396-8d7f-9c1d1b364dee	3	1	2	412	0.9952	0.9856	R1041
f7ace7fa-4a4e-45ba-8581-5d5dd23b58a8	0	0	0	314	1	1	R1041
f5d9482b-1da8-4932-92b9-d6a8d8a6eec7	2	2	0	318	1	0.9876	R1041
f8e388e7-fc6c-4d2d-898b-8418c139befc	0	3	3	403	0.9926	0.9853	R1041
62b73356-9daa-42c8-a5e5-bd480228bcdd	0	5	2	410	0.9951	0.9832	R1041
5a65d26e-e233-43ae-b06d-1a1ebabaa808	0	4	1	355	0.9972	0.9861	R1041
c2a6d6ba-28cd-46b5-8262-6683147d7dca	6	10	22	511	0.9587	0.9308	R1041
9b245488-5e03-4414-beb3-0edfa5494db8	0	5	3	502	0.9941	0.9843	R1041
03d37d2e-6c4e-5b49-bc58-8b2c395bdbe2	15	21	31	1179	0.9744	0.9462	R1041
9c839f45-1fc7-4bdc-885a-285d62416217	1	0	2	399	0.995	0.9925	R1041
3e571552-60d9-4561-9944-0194df2e2e0a	0	1	2	402	0.995	0.9926	R1041
b77b6b6b-adc0-4f42-a746-6f76df660595	4	5	2	337	0.9941	0.9684	R1041
31d155e9-5fcb-4e58-88d3-7ab2149acac5	1	11	5	428	0.9885	0.9618	R1041
f9e9792d-244d-5839-95a5-5307ca18e22d	5	20	22	721	0.9704	0.9388	R1041
5da3e883-02bd-41e0-838c-f7a9a3fced72	3	3	10	437	0.9776	0.9647	R1041
b7269aa2-950b-42bf-b226-ccef5c46886a	1	2	2	449	0.9956	0.989	R1041
d19d3469-382c-4b36-a3de-9f9815da27d2	5	2	7	377	0.9818	0.9642	R1041
ff8c2f0c-2314-4a89-ac34-b763289e436a	6	3	4	460	0.9914	0.9725	R1041
89c5b618-ff71-49a4-a8cd-b0fadd1a904a	12	24	34	4376	0.9923	0.9843	R1041
8b73854c-6d0c-462f-912e-0344480dab73	7	4	5	504	0.9902	0.9692	R1041
02b93b6c-b5cd-491e-9fd0-ca526244f2c8	6	5	4	334	0.9882	0.957	R1041
53993860-5161-41c5-b9e0-54e3d562ad76	1	0	1	407	0.9975	0.9951	R1041
7a858806-e475-4993-af65-88f378e10563	7	5	7	398	0.9827	0.9544	R1041
6bee13d5-2ce7-45c4-8d8a-90787b204b81	5	3	14	323	0.9585	0.9362	R1041
ba4cc37e-db3a-493f-b83d-b2876f2b4a7a	0	4	11	312	0.9659	0.9541	R1041
07ce7c73-ff14-4644-872e-54c761a03391	138	222	290	26417	0.9891	0.976	R1041
1af953c6-8525-45ff-aca1-d4717e0ede03	4	4	5	381	0.987	0.967	R1041
c031ca8a-5601-48ee-affd-a94024c8a4d9	1	4	2	286	0.9931	0.9761	R1041
a32d595d-f88a-446e-b678-bcf303d4c7f3	3	2	7	413	0.9833	0.9718	R1041
a9821cc3-d2cd-5d9d-bd95-75c218b89c08_1	16	38	60	2748	0.9786	0.9602	R1041
449134d3-2a8c-4ede-82e6-f39af6d30482	7	14	4	339	0.9883	0.9313	R1041
95bc7306-5587-4d44-adb1-0ea93ea9769f	0	1	1	314	0.9968	0.9937	R1041
0de6bfcc-bab6-4234-bf6c-8c437957b51e	0	0	3	368	0.9919	0.9919	R1041
f3e033f9-9b70-4b41-bb1c-3ce6732683a4	1	0	3	421	0.9929	0.9906	R1041
1f45ca52-481a-48d2-a2c7-805aa1d05f95	0	0	8	333	0.9765	0.9765	R1041
28d76248-dab8-42c4-ad89-226fa8d4117a	0	6	8	353	0.9778	0.9619	R1041
25efea74-d0de-48ee-b08d-2f8b3be4ec67	6	1	5	383	0.9871	0.9696	R1041
2756e3b5-375a-4feb-b7e1-754336dc623e	9	25	18	2873	0.9938	0.9822	R1041
fcc14a41-c4b7-44e7-b949-06beb4901c8c	1	0	0	377	1	0.9974	R1041
12666eef-9866-498f-8fc5-c74b778acfb8	0	0	2	309	0.9936	0.9936	R1041
a26bcac6-5323-40b1-a9ee-90f1dbca8531	2	5	9	382	0.977	0.9598	R1041
8ae01ccb-2bfc-4fab-abd6-168875aff2d5	1	0	0	455	1	0.9978	R1041
a197cf42-887d-44a0-be7d-35352960c4a9	0	1	3	423	0.993	0.9906	R1041
564f72d7-33d1-4641-b0ae-ddacbe2def8d	0	0	1	512	0.9981	0.9981	R1041
c09cdd87-0ac1-4a4c-8e9a-5c5b1b897f8f	4	1	1	393	0.9975	0.985	R1041
06bd1180-ed0c-4b70-92dc-5e42b9fc44c8	14	10	12	476	0.9754	0.9297	R1041
3bafbbe6-3f43-41d6-a8d6-ad5736339cd8	1	0	2	390	0.9949	0.9924	R1041
2416fd97-5306-45a2-994c-7c8aa18ac926	7	15	5	1400	0.9964	0.9811	R1041
b3bd9197-9feb-45bb-baee-2a4ff8530993	0	3	4	433	0.9908	0.9841	R1041
77172bbd-a485-4f8c-8e20-29c4a6c337be	4	3	2	404	0.9951	0.9782	R1041
6fd5fe26-0c2a-46a4-a084-fbe38bc60f2e	3	1	4	414	0.9904	0.981	R1041
7bb0e4ed-daf1-4b17-9555-4bf191e15e9e	0	1	0	444	1	0.9978	R1041
3128009f-60d6-4228-a220-040382d62147	1	1	1	260	0.9962	0.9886	R1041
eccedc80-80c8-4a92-b578-f4d84af54435	25	35	68	8141	0.9917	0.9845	R1041
8bcf46ab-86a2-4b0f-a866-1fa4268a2645	4	0	1	438	0.9977	0.9887	R1041
a905ab2c-bd06-4468-807c-53fce6271703	5	19	22	2046	0.9894	0.978	R1041
a5c5f5e0-88a9-4feb-aa7f-b4733e85b6f1	1	0	0	377	1	0.9974	R1041
cc0b1ae7-b07c-4def-903e-88927aeacbd7	2	22	23	3669	0.9938	0.9874	R1041
9662c290-39aa-43fc-80bb-b1e678e926f1	6	4	7	461	0.985	0.9644	R1041
cc3e27f8-462e-44c2-8f6c-2bf016b007bd	3	2	5	309	0.9841	0.9687	R1041
f1bc5d6e-d5d4-4f23-b095-cc5549c9d8dc	2	1	7	438	0.9843	0.9777	R1041
7019517f-b84a-49d4-a26b-1e458a5565e2	4	3	11	264	0.96	0.9362	R1041
cff26def-9e46-4cf0-9474-f88c154659ca	0	0	1	265	0.9962	0.9962	R1041
2a15391c-9fd5-44ac-b64c-249564ce3f83	2	2	4	345	0.9885	0.9773	R1041
a9ac30fd-12a5-47b7-877a-532a232bad85	1	1	1	362	0.9972	0.9918	R1041
e798e145-add7-419c-92a1-7ef7cc9e90d4	21	25	20	4027	0.9951	0.9839	R1041
15bc4223-a1a5-40a9-b094-a5834d6466e4	3	3	2	509	0.9961	0.9845	R1041
bb782e71-7068-4799-b37a-bd7b5ac64beb	1	2	3	359	0.9917	0.9836	R1041
7f1e12c7-35f5-4b9a-9792-288a54c60f73	5	1	4	397	0.99	0.9754	R1041
b2a5ce31-1020-423d-be22-b17f5f963e56	0	5	1	300	0.9967	0.9804	R1041
f3c3d1be-4203-46b6-bb29-5c83cc4eb757	49	49	90	4753	0.9814	0.962	R1041
2475a8d0-5d6d-44dc-b84a-9accef7892ca	2	3	4	990	0.996	0.991	R1041
6432143a-3b0b-4d2f-b593-7adaa888c24d	0	13	5	297	0.9834	0.9429	R1041
97b512b9-89cd-457b-80bd-dc1e156f0f69	1	6	4	408	0.9903	0.9737	R1041
f1c57239-6d88-4439-9398-cd75662514a0	0	1	1	363	0.9973	0.9945	R1041
967c7bbb-e73f-4d6a-b02f-93ed1076092c	3	3	7	344	0.9801	0.9636	R1041
937ba979-b301-4a9a-9cb7-375ae564aaad	2	2	2	266	0.9925	0.9779	R1041
82f883e2-7c1b-4c62-9622-45e9ddf96817	0	2	6	279	0.9789	0.9721	R1041
ea168330-38c8-4fdc-bb87-18b77ebb75c2	4	22	22	3177	0.9931	0.9851	R1041
004d5317-9041-4436-be69-9ef3c0a85ab9	0	0	0	323	1	1	R1041
327142b5-d604-4ba1-81fa-0e30ce6cc464	2	6	4	884	0.9955	0.9866	R1041
31b4c96c-1f6e-4416-bb1a-7825a8958db8	3	6	10	357	0.9728	0.9495	R1041
55ba0a4e-fc5e-4142-934e-5796f0afc6ef	3	2	2	410	0.9951	0.9832	R1041
71403a98-f339-4ae6-bcc9-d2a6c932710b	0	1	2	392	0.9949	0.9924	R1041
b91b333a-1fdd-4ec3-9c84-1c06889a738d	11	11	14	1463	0.9905	0.976	R1041
6af436c0-8280-4262-99e8-14ca0de2feed	0	4	5	360	0.9863	0.9756	R1041
19c16747-d092-418a-a73b-9fb2095e4704	0	2	2	287	0.9931	0.9863	R1041
a8f0829b-cec3-41c4-9a05-738681f8954a	3	0	1	375	0.9973	0.9894	R1041
4982b8b6-5710-46e1-831f-338cdf2e9d02	1	2	4	273	0.9856	0.975	R1041
1039d137-e5f1-485d-9aaf-ba93093efada	0	3	2	336	0.9941	0.9853	R1041
602f1db4-85da-49de-b47f-e55d1f30f97e	5	4	4	533	0.9926	0.9762	R1041
bfb0c64e-15bf-410a-a8c1-24ff8f04ea78	3	4	3	385	0.9923	0.9747	R1041
ee1abea4-5403-4f07-8bdb-47a762ad6b7c	2	2	1	392	0.9975	0.9874	R1041
b98306b0-631f-4e1e-b318-bcf9ef23d156	0	4	6	376	0.9843	0.9741	R1041
3b20fe37-0672-4e84-aaf3-2a2613beba91	1	3	1	433	0.9977	0.9886	R1041
a570027e-8b96-4198-9595-bb288c0ad0ff	2	8	9	388	0.9773	0.9533	R1041
a4cbb741-2420-4841-8554-58fac048448d	2	2	7	2854	0.9976	0.9962	R1041
26a8efe0-7a1b-5e0a-951e-d00fe36424be_2	4	29	38	1098	0.9665	0.9393	R1041
03c32b58-4b47-4cc1-91e6-a78f158564a5	0	0	0	336	1	1	R1041
0646a4bb-a900-49a1-a96e-93ee7a261a8c	2	8	2	334	0.994	0.9653	R1041
806563cf-a694-4da8-ae9e-99d6d5311ac4	1	0	5	941	0.9947	0.9937	R1041
cd52b87d-0d16-42ac-a2b3-01709a6320bf	0	7	3	384	0.9922	0.9746	R1041
d4f31935-a9a3-431f-b9be-09dc413f284d	7	14	16	361	0.9576	0.907	R1041
6fb14401-3adb-4676-8a32-8a9016041292	43	56	50	10787	0.9954	0.9864	R1041
6821fe2e-0970-4ee8-8880-6e667304bb1b	27	68	73	4715	0.9848	0.9656	R1041
afbb2d5d-c451-4851-9f4d-7a22a2233518	1	3	4	232	0.9831	0.9667	R1041
4c84c56b-ec2a-4e70-ac4b-4fe16f6477b0	0	5	1	400	0.9975	0.9852	R1041
36f18bfd-66b5-4c23-98f2-3cc02b06a126	7	11	25	350	0.9333	0.8906	R1041
f6656fa2-aa87-4025-aa37-0de86e38baf2	0	0	0	393	1	1	R1041
7b05539b-b984-4246-97b2-1d966cbc989a	4	2	9	320	0.9726	0.9552	R1041
5ba34dab-38ed-425b-b2e5-a141fa728644	2	4	3	426	0.993	0.9793	R1041
ae16b544-ce29-4e6d-9dca-5a0eefad278e	1	2	4	292	0.9865	0.9766	R1041
ce6fe3db-5f42-4caf-bde6-18be56a96526	3	5	3	317	0.9906	0.9665	R1041
7edfd30a-de3e-4144-a1d3-4bb119d8799f	60	127	151	7821	0.9811	0.9586	R1041
71f102ee-5936-41d7-83d5-527525cbe80c	0	9	3	363	0.9918	0.968	R1041
ddf24a35-a699-4df7-9113-860595ab9c90	1	3	2	310	0.9936	0.981	R1041
9a04930a-aadc-4201-9a08-d74fc877eff3	115	144	225	16054	0.9862	0.9707	R1041
aad38a57-129c-461f-9794-6ab38a427601	5	1	5	414	0.9881	0.9741	R1041
09fef98a-3cb7-4692-b14f-73b0e37ac999	2	5	4	398	0.99	0.9731	R1041
5ccf132b-b323-4182-9540-4da220534091	5	1	5	360	0.9863	0.9704	R1041
846d0474-0d07-4955-9b55-c6d6ae89e663	7	8	11	1344	0.9919	0.981	R1041
88650049-d34b-4ef6-bcc9-09d455724c89	8	1	4	276	0.9857	0.955	R1041
7be62587-c17d-46d1-9f4a-b4e851437da1	11	7	10	378	0.9742	0.931	R1041
d3bd225a-90bd-440d-8d54-74256921e137	13	5	8	374	0.9791	0.935	R1041
b10731df-8f90-464a-aae3-e939bc7f0fe6	0	1	2	426	0.9953	0.993	R1041
00fa490d-59a6-4e46-b45c-2802220a9fa9	11	4	10	592	0.9834	0.9595	R1041
34e86e56-adc5-4f88-a1d8-381a46707025	0	2	27	224	0.8924	0.8854	R1041
2ff71a55-2ac0-430b-8571-a0b72dc82b75	3	2	6	246	0.9762	0.9572	R1041
8dba1d6a-6adf-465e-b881-a57baed0309e	0	2	10	421	0.9768	0.9723	R1041
cd1c0ce6-579b-4cf6-bb14-1aa5bdbbbb87	9	26	27	3728	0.9928	0.9836	R1041
aef60fe4-2640-41c0-8c15-0dad0592c3e4	0	2	2	309	0.9936	0.9872	R1041
a646bb6f-1fb9-4954-85b6-5b916c90d04b	39	55	74	8260	0.9911	0.9801	R1041
6454ea11-3c29-4285-a5b6-b1323e8c6bba	54	102	145	6586	0.9785	0.9563	R1041
ae3ff95c-30f9-4be6-9f44-bdc4bfcac54b	0	0	3	393	0.9924	0.9924	R1041
9ece33b8-1fd1-4dc9-81cc-87b8e7b61f33	2	25	25	426	0.9446	0.8912	R1041
8d847e19-8286-4b4e-959a-73616754b364	0	1	1	350	0.9972	0.9943	R1041
e4da1c27-965b-4413-b101-21c2691edb03	8	17	12	381	0.9695	0.9115	R1041
db648b86-8af6-475c-be45-d916b18d9b50	3	10	9	384	0.9771	0.9458	R1041
54ebd030-c698-4644-8555-73096d9664c7	2	7	3	353	0.9916	0.9671	R1041
9828b048-9f6a-437b-afb6-2fc2e8f0315a	3	6	2	245	0.9919	0.957	R1041
3c63b80c-9c19-4c73-822a-1be7c81d91d0	2	12	12	393	0.9704	0.9379	R1041
ca7c1d66-1846-4b0a-ae30-f150dac2ed55	2	5	1	293	0.9966	0.9734	R1041
3d3dce52-2de7-4373-9a45-f47dd3648265	0	1	3	353	0.9916	0.9888	R1041
d4482f04-caee-4d77-b787-e4c5de1b7149	2	6	6	439	0.9865	0.9691	R1041
4f87ba36-34d8-4b26-913a-d707178ab29e	3	6	7	257	0.9735	0.9414	R1041
ec5a77b0-342d-4ffa-876b-d2a351e7ffea	1	1	4	402	0.9901	0.9853	R1041
c89baef2-9062-418e-a5ea-f5b8833c9175	3	1	3	247	0.988	0.9724	R1041
7c32daaa-e7ee-4cc2-9f34-6a04eb54f28a	0	2	3	354	0.9916	0.9861	R1041
fe5548ba-f18a-4ae2-b25a-94c22995351b	0	0	10	430	0.9773	0.9773	R1041
83b1ec28-37ee-4f44-99a9-a45f408051fa	2	0	5	432	0.9886	0.9841	R1041
3b71b040-1f1a-4b53-b969-6049f48a1bb0	5	3	9	454	0.9806	0.9639	R1041
cc883e9c-c658-4b87-a7a3-0196207d0196	7	4	10	331	0.9707	0.9403	R1041
5702fcd6-fe73-4dd9-abfa-a962b21529e3	2	1	6	364	0.9838	0.9759	R1041
64c23be5-669d-459d-9a12-3e40e3457034	1	0	2	303	0.9934	0.9902	R1041
0d2ed0a9-c154-4fe9-a963-e53102611e4f	1	2	9	460	0.9808	0.9746	R1041
2829e8fe-0ac4-4cf5-8656-fbed26a36c30	1	3	3	222	0.9867	0.9694	R1041
3fc5bf1e-03ae-45fd-ba28-4830674b0cac	3	0	14	546	0.975	0.9698	R1041
6a70eacd-caf1-41ff-b4b1-0be3e133af79	3	3	13	416	0.9697	0.9563	R1041
e374ffb9-e349-471c-ba05-83bbeae0a355	3	2	4	411	0.9904	0.9786	R1041
6d639b93-85b7-4841-bbeb-895672ec7e2d	1	5	7	347	0.9802	0.9639	R1041
1c3b3348-4da3-4d12-9c21-5cbb8067f291	2	5	4	296	0.9867	0.9642	R1041
cc044078-955d-4057-b3e6-a0649b31f633	0	1	1	378	0.9974	0.9947	R1041
a9d75c2e-cd93-4cd7-9520-8732d23956f1	2	2	4	582	0.9932	0.9864	R1041
35497bef-2db4-4be4-8da7-ab8e6f861efe	4	0	10	386	0.9747	0.965	R1041
427e9a78-9986-4224-8b93-60a36e8df076	2	1	3	483	0.9938	0.9877	R1041
e2deff1c-4d4b-4c22-a53e-fb88420bbf7d	1	0	1	1191	0.9992	0.9983	R1041
3ff838e9-5a3e-4712-ad7b-7cc4915d2b00	4	9	6	257	0.9772	0.9312	R1041
bbe62e6c-1b19-4625-a972-ee4bc7fd0f88	2	4	2	346	0.9943	0.9774	R1041
e3153b99-6516-45e8-8f7a-366c649b6397	2	0	1	281	0.9965	0.9894	R1041
d3eea054-ba12-4cc1-844e-5d4ba05114de	0	0	1	268	0.9963	0.9963	R1041
628ec919-3fe8-466a-91c9-13814c63ec97	0	2	1	236	0.9958	0.9874	R1041
df194f9b-1105-46f6-9981-0f862bc4b50a	1	1	9	408	0.9784	0.9737	R1041
49d2da06-1ecc-4735-b858-257dd0247e13	0	0	9	317	0.9724	0.9724	R1041
76c725ff-2bb9-4a07-a413-a3d19425bfe0	0	1	4	329	0.988	0.985	R1041
8c0d05d1-7b3b-41de-946a-c2680e96b53a	0	12	8	498	0.9842	0.9614	R1041
ef7eb584-fc3a-4864-af29-8cbd19953f8c	8	3	11	315	0.9663	0.9347	R1041
4909772b-b35a-4884-8d06-aa0a694bb977	2	6	7	365	0.9812	0.9605	R1041
ddbb5760-6a83-4259-82fa-2dfa1741a324	50	42	75	4188	0.9824	0.9617	R1041
ac7eb5e1-4098-439d-b100-faded7700f1a	0	2	1	495	0.998	0.994	R1041
87d66578-f79d-4351-b28f-3ef3ee65288e	0	0	0	327	1	1	R1041
17a4aaf6-6564-424b-b189-fd075ee1964f	3	0	5	394	0.9875	0.9801	R1041
e7e6fae1-e7ba-4516-8c28-39143b532371	50	71	73	6307	0.9886	0.9702	R1041
1e2f4210-1ab4-4f35-990d-90bc1dd98cb9	4	2	5	302	0.9837	0.9649	R1041
469b7a38-f06d-495e-a988-aa6fcdbaeac8	60	113	119	12722	0.9907	0.9776	R1041
dd09293b-2817-490c-b041-d947086bd97e	2	0	0	301	1	0.9934	R1041
eceb179c-fa9a-4208-bc86-3d20645fa8d2	2	4	4	322	0.9877	0.9699	R1041
7ac976d5-0ff5-4b30-bdc2-b69682621d91	0	0	0	352	1	1	R1041
7c0f7c15-429a-4229-aad9-60fec1c6836f	1	0	3	342	0.9913	0.9884	R1041
7f90466c-558c-4779-b818-8acf0b8f1002	3	5	6	417	0.9858	0.9675	R1041
eae30eff-c0b4-418a-926d-b7acbe7cc273	1	0	8	384	0.9796	0.9771	R1041
b2e0547b-a7e1-4256-811b-32e16e631e9a	0	0	0	362	1	1	R1041
ccd42366-caba-4fcb-98ce-2b4bb901c5be	1	4	5	277	0.9823	0.9652	R1041
018ebfb9-7b1f-4da1-9627-597057abf0ba	2	5	18	494	0.9648	0.9518	R1041
c795684a-923b-4c2a-887c-9b37e18bf1dc	1	5	3	309	0.9904	0.9717	R1041
472767bc-88fb-49f4-a6d2-ab2bf19e8de9	0	0	0	386	1	1	R1041
f0aa18f5-98c2-498f-ace9-746b95cde461	0	5	2	336	0.9941	0.9796	R1041
687f7820-eb8e-40ba-8ce6-869a4faddc14	11	11	7	374	0.9816	0.928	R1041
e847498a-fc12-4dde-9eb8-5238d86d9830	22	44	46	5793	0.9921	0.981	R1041
6b3e5512-43f7-4146-83e2-8ce565d0cd5e	2	21	24	342	0.9344	0.8792	R1041
b8a068d9-6643-4a7c-8976-7f5892b65941	1	0	3	366	0.9919	0.9892	R1041
110c744e-bf2e-4fd8-8bca-dd6f1013ca45	1	7	5	473	0.9895	0.9733	R1041
a94bdaf4-3817-4e1c-b020-7040403a3d1c	9	11	8	372	0.9789	0.93	R1041
a57fa4d9-a961-4169-912e-b5ac57f43ba7	0	3	3	370	0.992	0.984	R1041
0be6d4f2-74f7-4e1c-b34f-9fc241a79fbe	0	9	5	334	0.9853	0.9598	R1041
56b27c49-aa21-40c7-9cfb-8b6556dabff2	21	13	23	431	0.9493	0.8832	R1041
678983e7-1ff2-4ef0-9203-959d10836c19	0	2	1	308	0.9968	0.9904	R1041
103241c7-3701-40b0-93d0-318deed038e2	0	6	0	255	1	0.977	R1041
ae911d83-86a4-42d3-8acd-24d39a581a8a	2	1	3	392	0.9924	0.9849	R1041
f9833555-35ce-498b-96a0-b54141b34cd9	0	0	0	342	1	1	R1041
fa09cdab-e1d0-419c-9341-c271f10c69f4	1	3	2	325	0.9939	0.9819	R1041
bb825608-0650-4728-89dd-5edc960609b0	5	5	8	337	0.9768	0.9493	R1041
b98e6261-01b0-40fd-8e53-9968333b1e47	0	1	1	348	0.9971	0.9943	R1041
cb20f347-c8fc-4144-b428-5e5ff2f5ce67	2	5	6	241	0.9757	0.9488	R1041
5fa10469-d382-41bb-a82b-856159543c8d	24	44	51	2695	0.9814	0.9577	R1041
f3b0329d-e4ea-40bb-8269-e7cd8b2dbf99	0	5	1	319	0.9969	0.9815	R1041
80b820a5-fc30-4cc9-88bd-741612ba2b25	4	6	2	298	0.9933	0.9613	R1041
0bfe663c-be6d-4e87-992f-d64df20546da	15	32	81	3739	0.9788	0.9669	R1041
84ad45aa-b025-47d2-b612-f7aac411ddee	3	4	1	299	0.9967	0.9739	R1041
98a106ce-afc1-43c6-9872-025955413a8a	2	0	1	197	0.9949	0.985	R1041
47f4b656-f426-4a61-be42-570b22c349a8	1	2	5	370	0.9867	0.9788	R1041
11804193-d2d9-53eb-a12e-0ecf0bbf16b4	4	21	6	1041	0.9943	0.9711	R1041
74433676-18af-537a-979f-c4af9dcd219e	6	10	15	1040	0.9858	0.9711	R1041
f754c98b-4767-42cc-a04b-b656eb3794a6	0	2	3	300	0.9901	0.9836	R1041
f680caf1-06d5-4863-beff-1707a9526be4	2	3	5	328	0.985	0.9704	R1041
a18006ef-e839-4fc3-8e48-02b0947e21da	2	7	3	401	0.9926	0.9709	R1041
6f6b4989-930d-43ee-83e6-45ceaafa0101	1	2	8	383	0.9795	0.9721	R1041
0fd9458f-fcfa-47b2-b64d-78dd0fb48c81	0	3	1	362	0.9972	0.9891	R1041
f3963f11-655d-431e-834a-dfd1a41f7564	57	129	130	9748	0.9868	0.9686	R1041
03375308-27c0-44f4-8954-004dbd327587	2	5	9	265	0.9672	0.9431	R1041
17fce311-13c5-43b0-996e-afe14d78f43e	0	0	3	410	0.9927	0.9927	R1041
0eaffa37-413d-4e7a-8442-b9a61736ac14	2	17	12	2046	0.9942	0.9851	R1041
b7120c69-731b-45af-922a-fb2e792fc9b0	0	0	1	440	0.9977	0.9977	R1041
78dfa2c9-44f3-4984-90c3-d8c4b8fd2461	9	4	10	290	0.9667	0.9265	R1041
b4fd2fd5-a1fd-48e1-9ad0-ba839b04ea17	0	0	1	299	0.9967	0.9967	R1041
fc51eceb-52ba-4a08-b14e-6f1b67386d54	1	2	2	284	0.993	0.9827	R1041
94800cff-ecf8-433e-98b0-7daa04ca6e89	1	0	2	307	0.9935	0.9903	R1041
4eeba405-62af-4893-bd21-bf9682645fb3	3	7	5	714	0.993	0.9794	R1041
400ffa42-d5e7-4da7-a41a-3ec9da953776	1	0	0	332	1	0.997	R1041
3ba73f42-5780-44db-8273-9ccbecde31d3	3	9	9	341	0.9743	0.942	R1041
f792cf22-4511-45d6-ab3f-f28e45d6fc9e	78	174	172	21247	0.992	0.9804	R1041
be629f2b-ad41-4eb6-9231-e434c8965e4c	1	0	2	382	0.9948	0.9922	R1041
ee2bdcf5-43da-49ef-b79f-55981ea74085	0	0	2	376	0.9947	0.9947	R1041
5d729749-d0f9-4878-bf67-1d185281a6f3	2	2	7	436	0.9842	0.9754	R1041
cdce7d5b-f0c6-40ec-ad5a-86c8749826a3	3	1	2	345	0.9942	0.9829	R1041
f3d49cf1-7c8f-4f53-8945-caab0f439160	2	0	2	417	0.9952	0.9905	R1041
292b4ebe-26fd-4b44-a2d9-724e62f6bb47	1	3	5	347	0.9858	0.9747	R1041
f8513b7d-2186-4f85-9352-28a800760c05	3	0	1	435	0.9977	0.9909	R1041
1cc9f7e7-9e6e-4b63-9b25-45f35d04e754	6	34	20	1533	0.9871	0.9623	R1041
0e6c134c-d661-43be-8f58-715a2bb29263	2	3	8	475	0.9834	0.9734	R1041
da515d45-6249-4fa5-bf28-3fd7e8c70de1	4	0	8	336	0.9767	0.9655	R1041
6197095b-6791-48de-a080-47eebf6cfa54	0	1	2	378	0.9947	0.9921	R1041
e0f141c6-1aab-4d88-b520-710285543d00	3	7	10	497	0.9803	0.9613	R1041
1db6c007-2810-4d81-9c20-6cee0567c7f5	4	2	1	374	0.9973	0.9816	R1041
93d35997-34aa-42d7-b071-2b3e7dee3fb2	4	8	14	572	0.9761	0.9565	R1041
885d0f98-f9e2-4884-acf0-c3fc149a96cc	3	8	3	298	0.99	0.9551	R1041
3691886b-e369-4eae-b0af-da01d828baa2	17	30	36	1258	0.9722	0.9381	R1041
c2c984ff-cd08-47c0-9bd2-61ed17fa7143	3	18	5	462	0.9893	0.9467	R1041
f6ad18b6-9cff-471a-a49a-77427e21320c	12	10	26	3987	0.9935	0.9881	R1041
42704951-0c36-4192-bee8-e1b9c8b1083b	7	1	1	312	0.9968	0.972	R1041
324af7d2-c297-45ba-aa58-61cb758ca675	0	0	0	389	1	1	R1041
be070f55-e500-46ee-b1fb-0ec9f37fb7ce	5	0	2	308	0.9935	0.9778	R1041
e1641447-3fa0-4b86-bd2b-1f75d1af8dc0	3	0	3	378	0.9921	0.9844	R1041
bf89393f-7eb8-42a7-9551-8100326d5997	49	73	70	6534	0.9894	0.9715	R1041
e6b8d9bc-85a1-4641-ae54-cf439fac29fd	22	40	50	3032	0.9838	0.9644	R1041
330cb955-6d45-4205-abce-0aeb36fd0327	51	102	142	7313	0.981	0.9612	R1041
5e03a429-bc9b-41fd-b476-f3f9be2aa322	7	6	12	443	0.9736	0.9466	R1041
5bc38b46-0d67-4f74-bb33-b8898388bbf2	0	1	2	257	0.9923	0.9885	R1041
bd9414af-80ca-4368-8d0f-33260af954fd	2	9	3	372	0.992	0.9637	R1041
57a16d0f-28af-4f99-961d-8a6f98d857be	163	325	247	12447	0.9805	0.9442	R1041
d0993ce0-d550-415d-a2f9-cc05acc52cdb	1	8	12	464	0.9748	0.9567	R1041
c317fe11-1f65-471c-ad5d-429b9f87be19	46	94	130	6948	0.9816	0.9626	R1041
a0c48312-9d7b-4655-a6b9-5f3da425c608	0	1	0	467	1	0.9979	R1041
25cdf48c-2264-4559-ae83-281dde1ce73d	2	18	11	1009	0.9892	0.9702	R1041
aa15799b-5754-4f2f-84d7-2667108325d9	4	0	0	296	1	0.9867	R1041
af47ea07-a158-430c-b2d6-10230b296908	1	0	2	212	0.9907	0.986	R1041
8f6a8517-3bfd-4639-aab9-8949028648a6	3	0	2	316	0.9937	0.9844	R1041
a138fe51-e3d8-4d3e-a21a-8cfe44cdf0df	25	35	47	7487	0.9938	0.9859	R1041
00d0ba95-a1e8-416b-b7e3-ee248ef45c35	1	3	4	287	0.9863	0.9729	R1041
517622fb-a3e7-4e34-8b50-2257cc92324d	8	2	8	272	0.9714	0.9379	R1041
7e213d20-6ff6-433e-95d0-f701ff7a46de	0	4	2	385	0.9948	0.9847	R1041
d9a796ba-6197-48c0-8104-798894a775eb	5	6	5	431	0.9885	0.9642	R1041
0cb947ff-e2ea-48eb-82d1-0631096e660c	0	0	0	329	1	1	R1041
6c324d35-5c98-4b66-b9e4-7186f5bad7ad	7	3	6	392	0.9849	0.9608	R1041
601eb2bd-c228-4c30-8fd0-28a07c38f2bb	1	4	4	250	0.9843	0.9653	R1041
7a5021c1-935b-43ec-b53f-dcf005fd006d	1	4	7	304	0.9775	0.962	R1041
75e006fc-4466-4802-85b7-3a7e7eb65a33	64	149	205	15016	0.9865	0.9729	R1041
ca2ee649-9a55-4fd7-8f56-2ba0e7c8bba4	2	9	6	409	0.9855	0.9601	R1041
09cff94c-d868-46e7-adad-8b3bc7ac9d37	0	9	1	335	0.997	0.971	R1041
5790b0eb-e617-4775-bb2f-a18e1faa32ec	8	2	9	429	0.9795	0.9576	R1041
f560bd39-9b73-48ab-ab54-33fdb085e347	0	3	6	297	0.9802	0.9706	R1041
c4d67815-b494-49b7-895d-5710fae78590	1	5	6	288	0.9796	0.96	R1041
c08cdcfe-108e-421e-a9b7-09c303e00ce4	1	1	0	424	1	0.9953	R1041
a739fe17-6168-423f-a8ba-02e676dffab0	5	4	4	557	0.9929	0.9772	R1041
a59ab4d4-8cbc-4d8b-bf7a-c5eb63c17d1f	0	0	3	318	0.9907	0.9907	R1041
29a7ad47-450c-4907-b1aa-dbddff2a4047	2	4	5	296	0.9834	0.9642	R1041
4c8553a1-636c-45c3-8ffc-e9a9b63c9392	2	1	0	478	1	0.9938	R1041
e448c878-96a9-44c1-a261-adbfb80ee204	2	4	4	368	0.9892	0.9735	R1041
58ba5e75-f374-491f-8a2d-279b7ff73e1e	2	5	0	386	1	0.9822	R1041
dcb20762-ee14-4946-85b7-0a04632e64da	5	11	7	1423	0.9951	0.9841	R1041
13ef028b-bcdd-420f-9e18-91a47c96d23b	120	253	315	26808	0.9884	0.975	R1041
9b2c49d2-979a-4c3c-850e-597faf92a9f9	30	66	68	8028	0.9916	0.98	R1041
e31d48bf-626f-4457-9287-2ab79e3d2f02	5	6	14	1426	0.9903	0.9828	R1041
ba4e157b-4e18-46ca-9ab5-a18cb800e078	0	1	1	345	0.9971	0.9942	R1041
2cd75a74-dbf8-47f8-b530-0b1f3c15a69f	6	0	6	289	0.9797	0.9601	R1041
b09610e8-013b-44d2-b5bb-580bc2c2a0a7	0	1	0	278	1	0.9964	R1041
83028578-b49a-4130-a802-af97ee82909c	12	35	37	2963	0.9877	0.9724	R1041
e2d1a179-ab26-46af-b6cc-c6d0c5a9fe32	0	0	1	243	0.9959	0.9959	R1041
cb037b28-3110-49e4-b0e7-4fbe21e2473a	0	2	4	428	0.9907	0.9862	R1041
0583f49b-9ad2-4e2f-a04a-1ba799b3fb24	5	5	5	407	0.9879	0.9645	R1041
c6e1fb09-3edd-4a3b-bb93-8d7602d5651b	3	6	2	310	0.9936	0.9657	R1041
0eab533a-b7f2-4bde-9c8d-22fe5a327696	5	9	5	863	0.9942	0.9785	R1041
85437197-65c5-48ec-b311-6cdbb9875ebb	0	0	0	256	1	1	R1041
f3e0e7ba-7a11-4141-9299-81f3f3b529cf	1	4	2	318	0.9938	0.9785	R1041
2643c39d-12fd-452d-b6a8-89d385322b6d	68	170	178	8208	0.9788	0.9518	R1041
fc85662d-dfc6-4eed-aac0-c813e6605a05	0	0	1	344	0.9971	0.9971	R1041
1f1499f6-f955-4f85-bd14-5f89a584d36a	2	16	16	1391	0.9886	0.9761	R1041
42f997a8-0fca-440c-becf-d7bde5fec69c	12	53	41	3954	0.9897	0.9739	R1041
5d1d95ca-9014-4320-8651-57605d60c6f6	2	1	6	408	0.9855	0.9784	R1041
a9d6e6bd-50f9-41ed-ba85-793d9dae0fb7	1	0	1	378	0.9974	0.9947	R1041
ffd1f224-2ef9-4526-ab24-caac2699063e	1	0	7	432	0.9841	0.9818	R1041
88659cfe-396a-4b78-94d0-1ba6d01c7d7b	2	3	4	352	0.9888	0.9751	R1041
15a16689-5776-4269-aed4-9aaf0025d280	7	12	17	701	0.9763	0.9512	R1041
37d6b5f7-188b-4f3d-8be2-9f95443ffc85	5	2	7	252	0.973	0.9474	R1041
f790fc58-d7b7-4ea2-b5f5-8c80de147ae4	1	2	2	381	0.9948	0.987	R1041
d11efff4-8718-4781-81b6-0c2835ba0c6e	1	1	2	895	0.9978	0.9956	R1041
e01d7812-b2b4-41ef-b8a6-be675b238a6d	1	1	0	441	1	0.9955	R1041
4c4ad859-472d-4dbd-9456-391078e7f44b	0	2	2	348	0.9943	0.9886	R1041
0efd4956-42f2-42dc-8a8f-583e6ad5db8d	1	2	4	372	0.9894	0.9815	R1041
a0c3836d-f3ad-4453-b002-5c5983d07530	2	0	0	465	1	0.9957	R1041
14d3662b-5742-433a-bf05-9843db916ba5	0	5	8	377	0.9792	0.9667	R1041
af234492-85ca-4515-81af-511e9a0b763e	2	8	1	383	0.9974	0.9721	R1041
60e0d33f-049b-4617-871c-4ab13706ba13	1	4	2	393	0.9949	0.9825	R1041
aed8f173-fb37-4af6-aac7-c7ee319147d8	2	3	3	352	0.9915	0.9778	R1041
894887ea-367f-429f-b999-a4820163bc14	1	3	4	297	0.9867	0.9738	R1041
c674996a-5786-4cbf-8863-b8bd7ad728fb	15	15	20	1075	0.9817	0.9556	R1041
a7a9a7a6-e5b5-46cd-badb-9c5e06feb2cf	6	5	5	365	0.9865	0.958	R1041
c743f59b-faae-40b4-aff9-210b92010fc4	0	5	5	399	0.9876	0.9756	R1041
0a27d8e2-6518-43e0-9f48-c1d4862b838d	214	257	290	31957	0.991	0.9767	R1041
f5301a01-7214-403b-a5e0-ae71e95859e5	1	12	3	395	0.9925	0.9611	R1041
855f33ef-a53c-4f0e-9de2-55eca850ffc5	0	3	2	330	0.994	0.9851	R1041
0adb3397-b75e-47c8-87a2-edc5018750db	5	2	7	293	0.9767	0.9544	R1041
363b8cbe-d8c9-4280-b5f1-1fb429dc20d2	7	0	4	441	0.991	0.9757	R1041
0d56d7b4-3517-4943-8646-fa93266618f0	0	6	2	383	0.9948	0.9795	R1041
8b8f6165-495d-4fcf-bdf3-b3836ec6d707	0	2	1	220	0.9955	0.9865	R1041
8dd73d72-7d9a-41fd-b22b-67391f3fe8dc	1	0	3	399	0.9925	0.9901	R1041
12559499-ee90-43ce-a3e4-46a2a6465334	10	15	23	3143	0.9927	0.985	R1041
f8327aba-a542-4518-8c38-41f0ba518098	2	1	5	437	0.9887	0.982	R1041
c454add8-9d29-4684-b254-e6635cac1b2e	0	5	3	366	0.9919	0.9786	R1041
21995d4a-dda6-4425-aca4-309de9eeedd5	0	1	0	336	1	0.997	R1041
56ff9b72-022f-4e65-a7c6-7aa667b57a62	1	2	0	314	1	0.9905	R1041
50f2dd37-84ee-44b0-b42d-f117619c2fce	3	3	5	317	0.9845	0.9665	R1041
4d0ca6e0-bf0e-4dba-929d-bc3b497f01cc	0	1	1	307	0.9968	0.9935	R1041
60fa087f-6baf-4263-9870-b79c55278d4b	0	8	8	412	0.981	0.9626	R1041
4fa654d1-fe32-418b-9597-b165642f2898	2	0	1	308	0.9968	0.9904	R1041
6998f8c3-f86f-421d-9bef-6ff9a558cdb7	1	1	1	433	0.9977	0.9931	R1041
7db1f2cf-9bd4-4878-8d81-d8392961c114	3	7	7	584	0.9882	0.9717	R1041
a34b14b3-ceb0-4fac-bd43-d03818633d54	3	10	9	480	0.9816	0.9562	R1041
0b54575c-a67a-4969-8530-160b7a91150a	3	8	16	507	0.9694	0.9494	R1041
b415fd05-c9bd-4e29-9b90-1a0b9018c00b	0	5	7	328	0.9791	0.9647	R1041
2384b893-d35d-46f4-b9eb-62c4bf99f82a	3	4	3	327	0.9909	0.9703	R1041
2852f320-92b1-4a35-99df-d6c756fe23bb	4	5	15	345	0.9583	0.935	R1041
afd87612-f8f7-46d6-b9b5-ee5ee2ca90b2	44	144	128	12431	0.9898	0.9752	R1041
865621b6-68ff-49c9-bf05-5b4eef297d3d	14	21	19	2447	0.9923	0.9784	R1041
4f956184-efcb-49b1-91a8-58a06250b633	1	1	3	279	0.9894	0.9824	R1041
3f013db1-4bb0-493d-a0f6-2f13550813e3	2	4	7	356	0.9807	0.9648	R1041
5d4fb044-4726-4535-8bbf-1c4794cb0911	0	0	1	356	0.9972	0.9972	R1041
be236880-15ff-4010-bbc1-15ddcb13b390	9	5	11	308	0.9655	0.9249	R1041
26e821e8-4930-47ca-945f-fbd256e56a1a	0	1	1	385	0.9974	0.9948	R1041
c8c5c66b-ed95-4730-b1cc-a5d2ca28afab	5	5	5	460	0.9892	0.9684	R1041
4ae8f8d6-0002-4e81-b68e-2697f2e56732	4	1	9	276	0.9684	0.9517	R1041
5bc3c6e4-df3c-4059-88a6-fc70f7620cd3	2	6	10	458	0.9786	0.9622	R1041
0f2eeaae-4af4-4a4c-9c2f-a8db3db76ff2	0	3	2	341	0.9942	0.9855	R1041
cbf339d7-5092-4e42-97ee-ec5905309670	0	0	0	350	1	1	R1041
019d7005-fbab-41ee-b4a1-3b4fd28c1da6	0	0	0	336	1	1	R1041
2a28f0fc-86db-4c7a-a16e-438d14e8dc43	1	11	16	438	0.9648	0.9399	R1041
9974faf7-04b6-4e23-92f9-b9e045f772d1	2	0	1	434	0.9977	0.9931	R1041
b0941605-24cc-46df-8c5b-461ccb24e66b	2	4	2	320	0.9938	0.9756	R1041
3fce5970-eefa-41ed-8d36-02f4fcaa73f7	0	2	5	437	0.9887	0.9842	R1041
f0cf0e15-bd50-43be-9840-bbf23adc0de4	0	0	3	340	0.9913	0.9913	R1041
21ab67dc-3b4d-44ff-90f2-4e576e97ad4a	46	91	97	12836	0.9925	0.9821	R1041
c76c531c-65be-4c0d-b19f-327cd6d1c9d6	0	2	5	377	0.9869	0.9818	R1041
367c5415-11af-4163-bd02-e3e07cfb7b04	0	1	0	431	1	0.9977	R1041
4e29a861-4f80-48bd-8349-84f1627bd10d	42	91	129	11065	0.9885	0.9769	R1041
aaa7f629-28eb-4156-b9f0-90766d3b04a4	68	125	128	15538	0.9918	0.9798	R1041
dcebff96-64f0-45e6-b57c-75fac758383d	2	9	7	1059	0.9934	0.9833	R1041
18354fc0-539d-46e0-802a-2f50c6396091	0	0	2	260	0.9924	0.9924	R1041
dd9162ee-d40d-4e3f-9204-54b522d6c37b	11	22	29	2038	0.986	0.9705	R1041
be0d695d-ad4c-4415-84b0-43aa639deb4c	0	2	3	368	0.9919	0.9866	R1041
e2ea36a4-bdca-4d1e-9152-001ae19a99e6	4	11	12	2812	0.9958	0.9905	R1041
6fab5b15-38de-555c-be16-c82dc41f8091	13	16	20	460	0.9583	0.9037	R1041
9bbbbdc8-270d-4f06-af26-9f8c0769ffe0	1	1	1	315	0.9968	0.9906	R1041
324e9373-9496-4827-969f-f9e9d1d5325a	0	2	3	255	0.9884	0.9808	R1041
f54edb29-2e48-4908-abcb-791afee5cb97	0	0	0	292	1	1	R1041
07cfa8ca-9769-4b08-9602-9bdb346882f4	4	8	9	313	0.972	0.9371	R1041
9e82d38f-83b1-4808-866d-551e9565c3c5	4	5	12	406	0.9713	0.9508	R1041
ee322d16-b826-49bd-90ec-1b6d55a31738	0	0	1	379	0.9974	0.9974	R1041
73506862-3d0a-4652-adef-38c39888d615	0	1	1	468	0.9979	0.9957	R1041
38f3f2a1-0501-4db2-b5c4-71e5d6becf23	1	2	2	403	0.9951	0.9877	R1041
e5133ab7-332c-49a1-8434-1a391597f44d	4	6	16	818	0.9808	0.9692	R1041
3af07fa9-5f0f-4572-a1a5-52ff31703fd4	2	7	8	432	0.9818	0.9621	R1041
139759f2-1d24-45ae-bfb8-0f957dcc87e6	1	10	5	283	0.9826	0.9465	R1041
812763f4-9e15-4ed7-aa56-1d6e98358c51	2	0	5	468	0.9894	0.9853	R1041
6f74b69e-11b2-49a6-aa8a-defb0f4ad670	1	1	2	316	0.9937	0.9875	R1041
b5964baa-1f44-4ecc-bc93-dd4c1101a4ab	0	2	4	466	0.9915	0.9873	R1041
9a275447-d4e0-4903-9b7c-cc20d2118a58	3	7	5	433	0.9886	0.9665	R1041
ac472ba8-23c2-449e-a247-cdb6f4cdc78d	0	0	0	381	1	1	R1041
958e0c6e-d198-4db1-9b80-ebd06f846b33	3	5	6	396	0.9851	0.9659	R1041
be354ad8-0c65-406a-b2cf-1262d5d477ba	2	2	5	333	0.9852	0.9737	R1041
ac88979a-848d-427b-80fd-f55d070796da	0	1	3	349	0.9915	0.9887	R1041
a7de3980-fed5-43d4-ad4e-6f064c601020	0	0	0	487	1	1	R1041
dc518746-7601-4d4f-9c80-66a555912cb3	0	5	5	435	0.9886	0.9775	R1041
183a3eb7-6819-498d-bd1e-a492b2444d39	6	1	6	499	0.9881	0.9746	R1041
1a3faedf-6d8b-457b-8e13-b52ac5fe4623	16	17	14	1717	0.9919	0.9734	R1041
347cf7c3-3fb1-4199-83e7-790b05c57c5a	2	0	0	458	1	0.9957	R1041
e72ad87d-91e1-4963-80ee-b1b5a3d313ba	0	3	2	355	0.9944	0.9861	R1041
ce36633f-2602-44d1-bba8-8fab2b1cd72c	0	7	5	396	0.9875	0.9706	R1041
78fc8b93-e608-462f-a3b8-620f6a4cac28	1	0	0	389	1	0.9974	R1041
e66e0290-2c0b-4a04-b920-41a0e0fd2499	4	5	6	472	0.9874	0.9692	R1041
03a95084-120f-48bc-8e25-f21604f07f1b	18	36	50	2957	0.9834	0.966	R1041
8928d539-5412-4253-9432-ab1a83b0ca08	3	1	1	317	0.9969	0.9845	R1041
a1ac30a6-f9e5-4b5c-8e22-e58b845e80fd	1	0	3	313	0.9905	0.9874	R1041
2ff225f4-39db-4e6c-b616-adc610f1eb03	1	6	7	439	0.9843	0.9691	R1041
80dd791e-2fd6-4ec5-9300-45b231c373c8	12	2	18	364	0.9529	0.9192	R1041
926c6c3e-54b4-4ae3-9c38-25d5bad93114	3	8	6	294	0.98	0.9453	R1041
386e5f29-f560-4e14-ad1f-9cb96d35cf29	7	4	8	300	0.974	0.9404	R1041
04f97606-60a0-4615-bf4b-b6364e31d199	0	0	2	451	0.9956	0.9956	R1041
5f76f268-bccb-4586-a066-766c78d6c24f	2	0	0	354	1	0.9944	R1041
c266b401-b4c2-4bf9-aa76-a03202a4c1d2	0	0	2	341	0.9942	0.9942	R1041
55a84031-ad35-4df2-9e4b-3789f6e57150	3	0	0	753	1	0.996	R1041
b353d793-5c25-4a49-9fe9-6b6c61fc0111	0	6	1	289	0.9966	0.9764	R1041
698fe469-80ca-4359-99af-e90a40dfa207	2	0	1	314	0.9968	0.9905	R1041
dae5dc6f-0be2-4867-817e-54f3fd413120	3	3	6	465	0.9873	0.9748	R1041
a28d0d0b-221b-49d4-915d-c9db9c792330	8	24	22	1567	0.9862	0.9667	R1041
5796f971-1c71-4b4c-b1d0-35c7d431a4a5	7	7	14	371	0.9636	0.9298	R1041
c1cfb98b-6c7c-4045-8d96-4bf3ee28e83d	3	3	5	408	0.9879	0.9737	R1041
e8320b4d-d763-43cc-8435-cc900ca33468	0	0	0	309	1	1	R1041
7fff7108-2e59-4fdf-94c3-94e7199b4cab	24	28	34	2830	0.9881	0.9705	R1041
5a2a02a6-2e61-4345-a004-481685c7e03a	22	32	40	3568	0.9889	0.9743	R1041
7e0eea2a-6dac-4adb-acae-edfdd40e59bc	0	5	3	288	0.9897	0.973	R1041
0bc2e58f-685a-402d-bd18-7a95ce86bddb	3	5	0	472	1	0.9833	R1041
3af82615-f117-4856-8944-5bfd99785d7c	13	32	29	4310	0.9933	0.9831	R1041
23d784cc-f799-4ff8-8063-5bf99f846bf5	16	31	37	3470	0.9894	0.9764	R1041
84f4c68f-efc1-4ddb-9dd7-9781bb543c8d	7	9	10	371	0.9738	0.9345	R1041
f8e700eb-1913-4cda-ab16-909e55f1037f	6	5	2	316	0.9937	0.9605	R1041
a8787383-77aa-41e4-8f1f-fca26cbc9cca	3	1	9	333	0.9737	0.9624	R1041
871b6be1-56cc-4d0f-a55f-93fb1eb91e09	1	0	0	423	1	0.9976	R1041
75c653ed-9387-4db1-9b82-249a5f18e37d	1	0	1	316	0.9968	0.9937	R1041
0156f0f7-9523-433a-b302-6b832e066d5c	0	0	1	309	0.9968	0.9968	R1041
07e43cbb-091a-4f91-90e4-31df289b8379	24	59	51	6619	0.9924	0.9802	R1041
3f335749-75ed-4fd3-9e7e-0c8d933d2329	1	3	7	306	0.9776	0.9653	R1041
af592418-ffbb-4703-a121-c820f81d5b14	34	125	135	20681	0.9935	0.986	R1041
f793fe67-4b08-40ab-b1f1-96827769b181	1	8	6	418	0.9858	0.9654	R1041
d9a316d1-665e-41ad-a20b-48eb59d50809	0	4	0	413	1	0.9904	R1041
12ed4615-d3a8-40c9-8a3c-5012cd50b37c	1	2	2	365	0.9946	0.9865	R1041
f80dc898-89db-4776-a928-06524e16e212	0	2	0	383	1	0.9948	R1041
5ee00c51-73a4-45b9-8fad-6ccc7781837c	1	19	12	1850	0.9936	0.983	R1041
f2da9357-696f-4027-bd4c-a012617b4ff4	33	99	96	9882	0.9904	0.9774	R1041
004d7fd6-ebed-4786-b5bd-f2c4494672b1	1	0	0	367	1	0.9973	R1041
dd931ef7-afe1-4123-87ba-86f9bf97f681	2	1	1	326	0.9969	0.9879	R1041
891e1d35-d258-4e2f-bc28-6a0dcb3290c7	6	5	12	503	0.9767	0.9563	R1041
c549bd31-85e0-43ef-a368-007756c2244e	1	10	2	336	0.9941	0.9628	R1041
30303a13-51db-4f08-9fe5-b6a7e9128ce5	0	11	4	396	0.99	0.9635	R1041
a5b48563-5192-4b72-8f42-e973b350da09	21	26	37	1002	0.9644	0.9227	R1041
3f5b89f3-da28-4ed4-8666-f6191ada46ad	5	5	8	285	0.9727	0.9406	R1041
213e0c5a-ec37-4c40-b43c-d6cb0e84b5f7	0	3	2	598	0.9967	0.9917	R1041
f497159e-7fde-4958-abce-25f56fb74f0e	0	2	1	327	0.997	0.9909	R1041
880f8399-caf9-4447-8e06-664507bfcd73	5	2	4	352	0.9888	0.9697	R1041
601a809d-71bd-489a-aa2c-3a48d1c1c780	1	2	2	397	0.995	0.9876	R1041
532e1b85-4059-4c76-b66a-5afd564fc50c	0	0	1	257	0.9961	0.9961	R1041
930807c2-bc03-4aed-baea-7e09d3062901	0	0	0	344	1	1	R1041
b124eae9-111c-4feb-904d-85dcecf50319	1	0	1	229	0.9957	0.9913	R1041
0d7fc523-b316-4d0a-af2d-b257420c4350	1	2	10	357	0.9728	0.9649	R1041
ed421cf8-36a4-4de0-b29b-3bec0a3b041f	2	5	5	331	0.9851	0.965	R1041
859dc092-b6f8-44f2-ad1c-2f74cdb1a294	24	39	32	4701	0.9932	0.9802	R1041
784129e6-5e57-416e-a871-7547d2a84eb3	3	3	2	215	0.9908	0.9641	R1041
fc9efa3b-66ba-483d-a245-ec2604634175	0	7	1	259	0.9962	0.97	R1041
795290ac-d2c2-4c78-a03c-8c1eda8a0a70	0	3	3	327	0.9909	0.982	R1041
301e167d-0a71-4bfc-b85a-bc187f5de1f1	3	4	3	356	0.9916	0.9727	R1041
0ed779d2-822f-4aec-ab3d-a42705e2ce02	0	2	6	346	0.983	0.9774	R1041
55811da1-abdb-478c-86be-e180446f0c03	0	1	4	324	0.9878	0.9848	R1041
96d6bde9-aa80-471d-9a79-3cee1d6083a8	3	2	10	388	0.9749	0.9628	R1041
cac67e74-3d5c-4604-80e1-7dd396fde18e	7	9	14	411	0.9671	0.932	R1041
b2c778a2-3c3d-4a1f-89f6-c003a0a66119	7	6	13	2589	0.995	0.9901	R1041
bcb742d0-2f37-4c4e-96af-ca67281c5915	0	1	0	574	1	0.9983	R1041
00d7286a-333b-4025-883f-cb8fe7cf94a2	5	2	4	363	0.9891	0.9706	R1041
b486ef70-448f-45cc-bdf3-200226deebcc	5	6	8	297	0.9738	0.9399	R1041
2f014b2d-4cd7-4b8f-bf4e-20fec10acb62	1	7	3	303	0.9902	0.965	R1041
0de6e97d-32ee-4221-b30f-d451d2d51d01	5	4	17	364	0.9554	0.9333	R1041
ada1f811-3f10-4af7-92b9-16a6f4706ff3	4	11	9	1137	0.9921	0.9793	R1041
531fb835-61b1-41f0-a00b-79585caf0382	15	37	45	11301	0.996	0.9915	R1041
1a62e180-122b-42c8-a126-c9cd83eccd4d	4	7	8	440	0.9821	0.9586	R1041
c8af2eaf-ac6b-4198-b0a1-85805353f69d	4	14	17	476	0.9655	0.9315	R1041
797693eb-0e11-4f08-937b-fe91134b8059	1	6	4	405	0.9902	0.9736	R1041
0a12a8a3-a017-4945-8ca5-5697cf17965e	4	8	4	436	0.9909	0.9646	R1041
03213a81-fa3e-4134-969c-ab6930cb6c78	4	25	22	342	0.9396	0.8702	R1041
885db016-1a70-4880-a51a-a7177b7fb408	104	184	235	13036	0.9823	0.9614	R1041
7918c663-74d3-4923-a353-1c6cfbf654b4	1	1	3	407	0.9927	0.9879	R1041
be15409c-8d5a-4645-b435-ecdebc992177	3	5	3	330	0.991	0.9677	R1041
5cdb87e6-3bf7-4beb-bfbc-89bf41f68f06	14	18	19	3221	0.9941	0.9844	R1041
58f3ce9d-f7bc-479c-bf91-1eb62b94c41e	1	3	3	419	0.9929	0.9836	R1041
9102ed31-d00a-4655-b120-2c73bc1ab81c	1	2	4	294	0.9866	0.9767	R1041
52b6bb53-958c-422a-bcf8-aa38f855ccdc	0	5	8	487	0.9838	0.974	R1041
2183ade1-cfae-466a-b9a1-df0db2fc81c6	2	0	3	423	0.993	0.9883	R1041
a6b0a620-f91d-4b3e-9403-7f0b51e51773	3	2	4	387	0.9898	0.9773	R1041
d612674b-08ca-40a3-a257-4b392758f349	1	0	0	395	1	0.9975	R1041
888bc499-e77a-4587-892f-a2819e84cb29	0	3	0	272	1	0.9891	R1041
fede0018-d47e-4148-8035-bd508a7c743d	0	0	2	405	0.9951	0.9951	R1041
896822cd-5ed8-4292-aeb8-95e1c2644584	13	24	16	2421	0.9934	0.9786	R1041
06381b12-74a3-49eb-a944-c66acdf475ef	2	0	0	321	1	0.9938	R1041
03c9be48-246b-4c44-9c4d-172f0ac0a169	3	2	5	354	0.9861	0.9725	R1041
3fe1451a-08c5-4dac-9d31-4841161e9606	2	6	4	360	0.989	0.9677	R1041
b2d8a662-eb06-49d3-b06c-f24891026d5b	96	295	342	11860	0.972	0.9418	R1041
[truncated: 42,237 more rows]

## Sheet: Table S3
Table S3. The homopolymer summary for demo datasets.
Base	Accuracy	Group
A	0.9063	R1041
T	0.9072	R1041
C	0.8572	R1041
G	0.8554	R1041
A	0.8416	R941
T	0.8435	R941
C	0.7611	R941
G	0.7614	R941

## Sheet: Table S4
Table S4. Distribution of 1 kb bins number across different GC content in the E. coli genome.
GC_content	Number
0	0
1	0
2	0
3	0
4	0
5	0
6	0
7	0
8	0
9	0
10	0
11	0
12	0
13	0
14	0
15	0
16	0
17	0
18	0
19	0
20	0
21	0
22	0
23	0
24	0
25	0
26	0
27	1
28	1
29	3
30	8
31	8
32	15
33	10
34	16
35	16
36	17
37	22
38	25
39	27
40	40
41	55
42	59
43	102
44	116
45	113
46	148
47	180
48	262
49	309
50	394
51	494
52	506
53	550
54	446
55	391
56	264
57	131
58	75
59	35
60	17
61	8
62	4
63	0
64	1
65	0
66	0
67	0
68	0
69	0
70	0
71	0
72	0
73	0
74	0
75	0
76	0
77	0
78	0
79	0
80	0
81	0
82	0
83	0
84	0
85	0
86	0
87	0
88	0
89	0
90	0
91	0
92	0
93	0
94	0
95	0
96	0
97	0
98	0
99	0
100	0

## Sheet: Table S5
Table S5. Depth and number of bins across GC content for demo E. coli datasets.
GC_content	Depth	Number	Group
0	0	0	R1041
1	0	0	R1041
2	0	0	R1041
3	0	0	R1041
4	0	0	R1041
5	0	0	R1041
6	0	0	R1041
7	0	0	R1041
8	0	0	R1041
9	0	0	R1041
10	0	0	R1041
11	0	0	R1041
12	0	0	R1041
13	0	0	R1041
14	0	0	R1041
15	0	0	R1041
16	0	0	R1041
17	0	0	R1041
18	0	0	R1041
19	0	0	R1041
20	0	0	R1041
21	0	0	R1041
22	0	0	R1041
23	0	0	R1041
24	0	0	R1041
25	0	0	R1041
26	0	0	R1041
27	9.166	1	R1041
28	10.284	1	R1041
29	10.731	3	R1041
30	9.57212	8	R1041
31	8.68725	8	R1041
32	9.6238	15	R1041
33	9.1727	10	R1041
34	8.25381	16	R1041
35	7.22006	16	R1041
36	7.507	17	R1041
37	7.97355	22	R1041
38	7.71828	25	R1041
39	6.79493	27	R1041
40	7.83155	40	R1041
41	7.65453	55	R1041
42	7.66159	59	R1041
43	7.44447	102	R1041
44	7.16233	116	R1041
45	7.0234	113	R1041
46	7.69166	148	R1041
47	7.29543	180	R1041
48	7.00448	262	R1041
49	7.16778	309	R1041
50	7.05293	394	R1041
51	7.09217	494	R1041
52	7.07981	506	R1041
53	6.97075	550	R1041
54	6.99563	446	R1041
55	6.74339	391	R1041
56	6.94648	264	R1041
57	7.22102	131	R1041
58	7.25465	75	R1041
59	6.96677	35	R1041
60	6.56388	17	R1041
61	7.2625	8	R1041
62	8.68525	4	R1041
63	0	0	R1041
64	5.462	1	R1041
65	0	0	R1041
66	0	0	R1041
67	0	0	R1041
68	0	0	R1041
69	0	0	R1041
70	0	0	R1041
71	0	0	R1041
72	0	0	R1041
73	0	0	R1041
74	0	0	R1041
75	0	0	R1041
76	0	0	R1041
77	0	0	R1041
78	0	0	R1041
79	0	0	R1041
80	0	0	R1041
81	0	0	R1041
82	0	0	R1041
83	0	0	R1041
84	0	0	R1041
85	0	0	R1041
86	0	0	R1041
87	0	0	R1041
88	0	0	R1041
89	0	0	R1041
90	0	0	R1041
91	0	0	R1041
92	0	0	R1041
93	0	0	R1041
94	0	0	R1041
95	0	0	R1041
96	0	0	R1041
97	0	0	R1041
98	0	0	R1041
99	0	0	R1041
100	0	0	R1041
0	0	0	R941
1	0	0	R941
2	0	0	R941
3	0	0	R941
4	0	0	R941
5	0	0	R941
6	0	0	R941
7	0	0	R941
8	0	0	R941
9	0	0	R941
10	0	0	R941
11	0	0	R941
12	0	0	R941
13	0	0	R941
14	0	0	R941
15	0	0	R941
16	0	0	R941
17	0	0	R941
18	0	0	R941
19	0	0	R941
20	0	0	R941
21	0	0	R941
22	0	0	R941
23	0	0	R941
24	0	0	R941
25	0	0	R941
26	0	0	R941
27	19.878	1	R941
28	6.915	1	R941
29	7.335	3	R941
30	10.913	8	R941
31	11.4585	8	R941
32	12.4249	15	R941
33	12.4052	10	R941
34	10.8758	16	R941
35	11.2747	16	R941
36	12.2201	17	R941
37	11.6456	22	R941
38	10.5242	25	R941
39	11.9356	27	R941
40	12.1179	40	R941
41	11.928	55	R941
42	12.0663	59	R941
43	11.3152	102	R941
44	11.1987	116	R941
45	10.9408	113	R941
46	11.2655	148	R941
47	11.1336	180	R941
48	11.0492	262	R941
49	10.7269	309	R941
50	10.8685	394	R941
51	10.9014	494	R941
52	10.5866	506	R941
53	10.8052	550	R941
54	11.0144	446	R941
55	10.557	391	R941
56	10.8817	264	R941
57	10.1069	131	R941
58	11.4049	75	R941
59	10.0372	35	R941
60	10.7826	17	R941
61	9.1505	8	R941
62	6.74525	4	R941
63	0	0	R941
64	8.028	1	R941
65	0	0	R941
66	0	0	R941
67	0	0	R941
68	0	0	R941
69	0	0	R941
70	0	0	R941
71	0	0	R941
72	0	0	R941
73	0	0	R941
74	0	0	R941
75	0	0	R941
76	0	0	R941
77	0	0	R941
78	0	0	R941
79	0	0	R941
80	0	0	R941
81	0	0	R941
82	0	0	R941
83	0	0	R941
84	0	0	R941
85	0	0	R941
86	0	0	R941
87	0	0	R941
88	0	0	R941
89	0	0	R941
90	0	0	R941
91	0	0	R941
92	0	0	R941
93	0	0	R941
94	0	0	R941
95	0	0	R941
96	0	0	R941
97	0	0	R941
98	0	0	R941
99	0	0	R941
100	0	0	R941

## Sheet: Table S6
Table S6. Normalized depth of bins across GC content for demo E. coli datasets.
GC_content	Depth	Number	Group	Normalized_depth
41	7.65453	55	R1041	1.16399
42	7.66159	59	R1041	1.16506
43	7.44447	102	R1041	1.13205
44	7.16233	116	R1041	1.08914
45	7.0234	113	R1041	1.06802
46	7.69166	148	R1041	1.16964
47	7.29543	180	R1041	1.10938
48	7.00448	262	R1041	1.06514
49	7.16778	309	R1041	1.08997
50	7.05293	394	R1041	1.07251
51	7.09217	494	R1041	1.07847
52	7.07981	506	R1041	1.07659
53	6.97075	550	R1041	1.06001
54	6.99563	446	R1041	1.06379
55	6.74339	391	R1041	1.02544
56	6.94648	264	R1041	1.05632
57	7.22102	131	R1041	1.09807
58	7.25465	75	R1041	1.10318
59	6.96677	35	R1041	1.05941
60	6.56388	17	R1041	0.99814
61	7.2625	8	R1041	1.10438
62	8.68525	4	R1041	1.32073
63	0	0	R1041	0
64	5.462	1	R1041	0.830581
65	0	0	R1041	0
41	11.928	55	R941	1.22467
42	12.0663	59	R941	1.23887
43	11.3152	102	R941	1.16175
44	11.1987	116	R941	1.14979
45	10.9408	113	R941	1.12331
46	11.2655	148	R941	1.15664
47	11.1336	180	R941	1.14311
48	11.0492	262	R941	1.13444
49	10.7269	309	R941	1.10135
50	10.8685	394	R941	1.11589
51	10.9014	494	R941	1.11927
52	10.5866	506	R941	1.08695
53	10.8052	550	R941	1.10939
54	11.0144	446	R941	1.13087
55	10.557	391	R941	1.08391
56	10.8817	264	R941	1.11725
57	10.1069	131	R941	1.03769
58	11.4049	75	R941	1.17096
59	10.0372	35	R941	1.03054
60	10.7826	17	R941	1.10707
61	9.1505	8	R941	0.939499
62	6.74525	4	R941	0.692547
63	0	0	R941	0
64	8.028	1	R941	0.824249
65	0	0	R941	0

## Sheet: Table S7
Table S7. The methylation proportion at the promoter level for demo zebrafish blood and kidney data .
Gene_ID	Methylation_proportion	Group
ENSDARG00000099104	0.7553	Blood
ENSDARG00000102407	0.6813	Blood
ENSDARG00000102097	0.6004	Blood
ENSDARG00000099319	0.8304	Blood
ENSDARG00000099640	0.7977	Blood
ENSDARG00000104071	0.8341	Blood
ENSDARG00000102746	0.7703	Blood
ENSDARG00000103929	0.797	Blood
ENSDARG00000101073	0.8577	Blood
ENSDARG00000100223	0.7843	Blood
ENSDARG00000100782	0.796	Blood
ENSDARG00000034862	0.8523	Blood
ENSDARG00000075827	0.8776	Blood
ENSDARG00000088581	0.832	Blood
ENSDARG00000076900	0.8404	Blood
ENSDARG00000013802	0.612	Blood
ENSDARG00000096578	0.609	Blood
ENSDARG00000109848	0.7925	Blood
ENSDARG00000100181	0.4377	Blood
ENSDARG00000029936	0.5075	Blood
ENSDARG00000041589	0.8325	Blood
ENSDARG00000041592	0.7515	Blood
ENSDARG00000075108	0.3247	Blood
ENSDARG00000016304	0.6541	Blood
ENSDARG00000058803	0.8036	Blood
ENSDARG00000063385	0.6401	Blood
ENSDARG00000007804	0.7538	Blood
ENSDARG00000068261	0.789	Blood
ENSDARG00000063371	0.5913	Blood
ENSDARG00000078751	0.6855	Blood
ENSDARG00000078878	0.7969	Blood
ENSDARG00000016343	0.8455	Blood
ENSDARG00000023678	0.7579	Blood
ENSDARG00000011299	0.7521	Blood
ENSDARG00000041575	0.5124	Blood
ENSDARG00000058962	0.7795	Blood
ENSDARG00000089799	0.6554	Blood
ENSDARG00000075325	0.8654	Blood
ENSDARG00000041570	0.7685	Blood
ENSDARG00000113329	0.6397	Blood
ENSDARG00000058996	0.7656	Blood
ENSDARG00000014313	0.7103	Blood
ENSDARG00000104279	0.6955	Blood
ENSDARG00000103783	0.6992	Blood
ENSDARG00000103519	0.5438	Blood
ENSDARG00000100307	0.6083	Blood
ENSDARG00000101089	0.8583	Blood
ENSDARG00000115421	0.5869	Blood
ENSDARG00000087646	0.4058	Blood
ENSDARG00000067781	0.6907	Blood
ENSDARG00000099108	0.5335	Blood
ENSDARG00000001870	0.7388	Blood
ENSDARG00000002791	0.6595	Blood
ENSDARG00000007739	0.7042	Blood
ENSDARG00000039131	0.5997	Blood
ENSDARG00000040252	0.7986	Blood
ENSDARG00000089477	0.6907	Blood
ENSDARG00000093102	0.7372	Blood
ENSDARG00000095102	0.6773	Blood
ENSDARG00000040250	0.5727	Blood
ENSDARG00000075505	0.6941	Blood
ENSDARG00000010376	0.478	Blood
ENSDARG00000033684	0.7393	Blood
ENSDARG00000040247	0.8376	Blood
ENSDARG00000078743	0.7229	Blood
ENSDARG00000018460	0.5859	Blood
ENSDARG00000040246	0.4866	Blood
ENSDARG00000040245	0.5823	Blood
ENSDARG00000074381	0.7018	Blood
ENSDARG00000095179	0.889	Blood
ENSDARG00000070579	0.4773	Blood
ENSDARG00000038248	0.4685	Blood
ENSDARG00000070581	0.376	Blood
ENSDARG00000103156	0.3567	Blood
ENSDARG00000103647	0.1406	Blood
ENSDARG00000098769	0.3952	Blood
ENSDARG00000078308	0.5063	Blood
ENSDARG00000033928	0.6993	Blood
ENSDARG00000031164	0.743	Blood
ENSDARG00000037777	0.8185	Blood
ENSDARG00000016706	0.7118	Blood
ENSDARG00000030350	0.1883	Blood
ENSDARG00000006526	0.7313	Blood
ENSDARG00000077688	0.6487	Blood
ENSDARG00000096546	0.6382	Blood
ENSDARG00000092671	0.6205	Blood
ENSDARG00000113935	0.7825	Blood
ENSDARG00000063297	0.7524	Blood
ENSDARG00000027078	0.6653	Blood
ENSDARG00000017537	0.8316	Blood
ENSDARG00000063270	0.8174	Blood
ENSDARG00000018008	0.7748	Blood
ENSDARG00000074031	0.6907	Blood
ENSDARG00000043247	0.8737	Blood
ENSDARG00000113848	0.738	Blood
ENSDARG00000063253	0.831	Blood
ENSDARG00000073857	0.5536	Blood
ENSDARG00000070558	0.7435	Blood
ENSDARG00000025754	0.7237	Blood
ENSDARG00000063207	0.8131	Blood
ENSDARG00000090408	0.8358	Blood
ENSDARG00000013741	0.4054	Blood
ENSDARG00000017441	0.7514	Blood
ENSDARG00000037713	0.6517	Blood
ENSDARG00000021688	0.5897	Blood
ENSDARG00000004953	0.6978	Blood
ENSDARG00000074050	0.7157	Blood
ENSDARG00000018319	0.2644	Blood
ENSDARG00000098730	0.1646	Blood
ENSDARG00000079779	0.7416	Blood
ENSDARG00000089090	0.128	Blood
ENSDARG00000093857	0.7696	Blood
ENSDARG00000095309	0.5228	Blood
ENSDARG00000095673	0.6671	Blood
ENSDARG00000099359	0.6671	Blood
ENSDARG00000092361	0.5756	Blood
ENSDARG00000103767	nan	Blood
ENSDARG00000075791	0.7576	Blood
ENSDARG00000107486	0.7806	Blood
ENSDARG00000029720	0.6368	Blood
ENSDARG00000100166	0.5396	Blood
ENSDARG00000074212	0.8226	Blood
ENSDARG00000062929	0.4774	Blood
ENSDARG00000022668	0.7792	Blood
ENSDARG00000099708	0.7492	Blood
ENSDARG00000025034	0.6538	Blood
ENSDARG00000078474	0.8035	Blood
ENSDARG00000063003	0.6428	Blood
ENSDARG00000002377	0.7794	Blood
ENSDARG00000015803	0.6378	Blood
ENSDARG00000037739	0.6217	Blood
ENSDARG00000076176	0.6109	Blood
ENSDARG00000113858	0.7953	Blood
ENSDARG00000100771	0.6958	Blood
ENSDARG00000079873	0.704	Blood
ENSDARG00000007443	0.4759	Blood
ENSDARG00000037746	0.5466	Blood
ENSDARG00000037747	0.5712	Blood
ENSDARG00000079361	0.1048	Blood
ENSDARG00000012458	0.4389	Blood
ENSDARG00000070543	0.7741	Blood
ENSDARG00000089873	0.4005	Blood
ENSDARG00000094206	0.7406	Blood
ENSDARG00000037758	0.7211	Blood
ENSDARG00000008723	0.4531	Blood
ENSDARG00000110570	0.8217	Blood
ENSDARG00000058460	0.7384	Blood
ENSDARG00000088975	0.4828	Blood
ENSDARG00000100949	0.757	Blood
ENSDARG00000093053	0.5277	Blood
ENSDARG00000058463	0.7523	Blood
ENSDARG00000076716	0.6835	Blood
ENSDARG00000058464	0.6907	Blood
ENSDARG00000058471	0.7263	Blood
ENSDARG00000058475	0.1093	Blood
ENSDARG00000058480	0.1567	Blood
ENSDARG00000024740	0.8394	Blood
ENSDARG00000101597	0.7724	Blood
ENSDARG00000058445	0.7137	Blood
ENSDARG00000063169	0.1759	Blood
ENSDARG00000037760	0.0973	Blood
ENSDARG00000017834	0.6566	Blood
ENSDARG00000074282	0.7499	Blood
ENSDARG00000074372	0.771	Blood
ENSDARG00000104203	0.7198	Blood
ENSDARG00000101495	0.5945	Blood
ENSDARG00000091916	0.6972	Blood
ENSDARG00000099276	0.7123	Blood
ENSDARG00000104995	0.7123	Blood
ENSDARG00000033852	0.5096	Blood
ENSDARG00000037654	0.572	Blood
ENSDARG00000037652	0.5838	Blood
ENSDARG00000037646	0.4638	Blood
ENSDARG00000032795	0.2739	Blood
ENSDARG00000018263	0.704	Blood
ENSDARG00000077542	0.8059	Blood
ENSDARG00000070490	0.8124	Blood
ENSDARG00000015678	0.7586	Blood
ENSDARG00000079043	0.7488	Blood
ENSDARG00000076174	0.5491	Blood
ENSDARG00000037647	0.516	Blood
ENSDARG00000008969	0.2984	Blood
ENSDARG00000020741	0.4102	Blood
ENSDARG00000104660	0.7801	Blood
ENSDARG00000096594	0.7639	Blood
ENSDARG00000077652	0.7252	Blood
ENSDARG00000079452	0.6315	Blood
ENSDARG00000089943	0.6919	Blood
ENSDARG00000077533	0.5708	Blood
ENSDARG00000030563	0.7814	Blood
ENSDARG00000026387	0.7107	Blood
ENSDARG00000070495	0.3836	Blood
ENSDARG00000034785	0.7649	Blood
ENSDARG00000070512	0.4759	Blood
ENSDARG00000070504	0.7456	Blood
ENSDARG00000062057	0.4423	Blood
ENSDARG00000067992	0.8041	Blood
ENSDARG00000070502	nan	Blood
ENSDARG00000037679	0.3181	Blood
ENSDARG00000076833	0.524	Blood
ENSDARG00000012297	0.7016	Blood
ENSDARG00000087107	0.7677	Blood
ENSDARG00000099342	0.7354	Blood
ENSDARG00000008487	0.7568	Blood
ENSDARG00000070239	0.3836	Blood
ENSDARG00000074379	0.6005	Blood
ENSDARG00000062854	0.7749	Blood
ENSDARG00000092242	0.7618	Blood
ENSDARG00000092200	0.657	Blood
ENSDARG00000093636	0.5779	Blood
ENSDARG00000095482	0.5077	Blood
ENSDARG00000094981	0.8128	Blood
ENSDARG00000037619	0.687	Blood
ENSDARG00000062585	0.4113	Blood
ENSDARG00000074213	0.4408	Blood
ENSDARG00000062606	0.7589	Blood
ENSDARG00000077198	0.7549	Blood
ENSDARG00000007678	0.7303	Blood
ENSDARG00000089930	0.6059	Blood
ENSDARG00000078057	0.3616	Blood
ENSDARG00000070448	0.2033	Blood
ENSDARG00000070449	0.1913	Blood
ENSDARG00000042988	0.788	Blood
ENSDARG00000096506	0.6579	Blood
ENSDARG00000070452	0.5118	Blood
ENSDARG00000070454	0.5887	Blood
ENSDARG00000096515	0.6154	Blood
ENSDARG00000038114	0.462	Blood
ENSDARG00000008637	0.6148	Blood
ENSDARG00000091609	0.7629	Blood
ENSDARG00000002634	0.6927	Blood
ENSDARG00000062467	0.8031	Blood
ENSDARG00000032808	0.7596	Blood
ENSDARG00000078318	0.5486	Blood
ENSDARG00000018997	0.5623	Blood
ENSDARG00000099771	0.3965	Blood
ENSDARG00000045620	0.8417	Blood
ENSDARG00000045618	0.6731	Blood
ENSDARG00000057248	0.827	Blood
ENSDARG00000017985	0.49	Blood
ENSDARG00000099729	0.2254	Blood
ENSDARG00000102339	0.6629	Blood
ENSDARG00000089805	0.2905	Blood
ENSDARG00000078525	0.7166	Blood
ENSDARG00000079626	0.8188	Blood
ENSDARG00000057114	0.8619	Blood
ENSDARG00000009026	0.7781	Blood
ENSDARG00000014273	0.4488	Blood
ENSDARG00000104795	0.796	Blood
ENSDARG00000056806	0.7253	Blood
ENSDARG00000056797	0.7204	Blood
ENSDARG00000062341	0.6725	Blood
ENSDARG00000056742	0.4867	Blood
ENSDARG00000037576	0.5774	Blood
ENSDARG00000070431	0.6393	Blood
ENSDARG00000022690	0.7048	Blood
ENSDARG00000056677	0.6543	Blood
ENSDARG00000012903	0.7604	Blood
ENSDARG00000003398	0.4269	Blood
ENSDARG00000074867	0.6244	Blood
ENSDARG00000109597	0.6043	Blood
ENSDARG00000110922	0.4184	Blood
ENSDARG00000039063	0.4334	Blood
ENSDARG00000113383	nan	Blood
ENSDARG00000078898	0.1933	Blood
ENSDARG00000007534	0.7579	Blood
ENSDARG00000077804	0.5965	Blood
ENSDARG00000013881	0.8243	Blood
ENSDARG00000079317	0.6914	Blood
ENSDARG00000106258	0.6599	Blood
ENSDARG00000078854	0.5754	Blood
ENSDARG00000007356	0.1372	Blood
ENSDARG00000078599	0.2529	Blood
ENSDARG00000017119	0.3612	Blood
ENSDARG00000070412	0.602	Blood
ENSDARG00000034105	0.768	Blood
ENSDARG00000062198	0.595	Blood
ENSDARG00000034817	0.5242	Blood
ENSDARG00000056504	0.7813	Blood
ENSDARG00000017591	0.2899	Blood
ENSDARG00000017905	0.7607	Blood
ENSDARG00000030514	0.1976	Blood
ENSDARG00000056400	0.1349	Blood
ENSDARG00000042937	0.7461	Blood
ENSDARG00000092600	0.4445	Blood
ENSDARG00000027355	0.1788	Blood
ENSDARG00000092022	0.8736	Blood
ENSDARG00000056381	0.4313	Blood
ENSDARG00000056376	0.5005	Blood
ENSDARG00000056369	0.6477	Blood
ENSDARG00000011023	0.6811	Blood
ENSDARG00000003046	0.7569	Blood
ENSDARG00000016065	0.5685	Blood
ENSDARG00000062132	0.804	Blood
ENSDARG00000115616	0.7462	Blood
ENSDARG00000037545	0.6071	Blood
ENSDARG00000062122	0.5692	Blood
ENSDARG00000095111	0.7283	Blood
ENSDARG00000008287	0.607	Blood
ENSDARG00000015495	0.5977	Blood
ENSDARG00000062081	0.6119	Blood
ENSDARG00000018178	0.5176	Blood
ENSDARG00000093886	0.7076	Blood
ENSDARG00000056163	0.6938	Blood
ENSDARG00000079488	0.7356	Blood
ENSDARG00000062055	0.3993	Blood
ENSDARG00000074275	0.6295	Blood
ENSDARG00000075330	0.1843	Blood
ENSDARG00000006392	0.0696	Blood
ENSDARG00000073902	0.6479	Blood
ENSDARG00000019945	0.549	Blood
ENSDARG00000086957	0.8495	Blood
ENSDARG00000056151	0.7705	Blood
ENSDARG00000061985	0.7056	Blood
ENSDARG00000061981	0.3186	Blood
ENSDARG00000003631	0.4036	Blood
ENSDARG00000056133	0.8004	Blood
ENSDARG00000070321	0.649	Blood
ENSDARG00000017744	0.863	Blood
ENSDARG00000070320	0.8627	Blood
ENSDARG00000061952	0.2947	Blood
ENSDARG00000061936	0.2808	Blood
ENSDARG00000006434	0.4243	Blood
ENSDARG00000037484	0.4042	Blood
ENSDARG00000094729	0.7511	Blood
ENSDARG00000037487	0.7914	Blood
ENSDARG00000008068	0.4339	Blood
ENSDARG00000077648	0.4338	Blood
ENSDARG00000019986	0.402	Blood
ENSDARG00000080019	0.5464	Blood
ENSDARG00000099995	0.7371	Blood
ENSDARG00000070278	0.2589	Blood
ENSDARG00000061830	0.276	Blood
ENSDARG00000041776	0.7543	Blood
ENSDARG00000037455	0.6132	Blood
ENSDARG00000093816	0.7321	Blood
ENSDARG00000070266	0.6336	Blood
ENSDARG00000037429	0.6789	Blood
ENSDARG00000055874	0.6256	Blood
ENSDARG00000055876	0.6478	Blood
ENSDARG00000061786	0.6948	Blood
ENSDARG00000094202	0.751	Blood
ENSDARG00000061459	0.2567	Blood
ENSDARG00000037411	0.3628	Blood
ENSDARG00000037410	0.8058	Blood
ENSDARG00000037409	0.7592	Blood
ENSDARG00000070173	0.5644	Blood
ENSDARG00000052782	0.6784	Blood
ENSDARG00000037406	0.5289	Blood
ENSDARG00000034773	0.5457	Blood
ENSDARG00000033273	0.5028	Blood
ENSDARG00000055439	0.8132	Blood
ENSDARG00000055443	0.7775	Blood
ENSDARG00000095593	0.445	Blood
ENSDARG00000037383	0.5063	Blood
ENSDARG00000030759	0.6668	Blood
ENSDARG00000079074	0.77	Blood
ENSDARG00000061504	0.3822	Blood
ENSDARG00000000606	0.422	Blood
ENSDARG00000087224	0.5389	Blood
ENSDARG00000052764	0.5213	Blood
ENSDARG00000092275	0.5296	Blood
ENSDARG00000055559	0.6369	Blood
ENSDARG00000115778	0.6433	Blood
ENSDARG00000026871	0.5126	Blood
ENSDARG00000016470	0.4057	Blood
ENSDARG00000091660	0.462	Blood
ENSDARG00000038056	0.4247	Blood
ENSDARG00000002406	0.6968	Blood
ENSDARG00000034007	0.1946	Blood
ENSDARG00000061143	0.6914	Blood
ENSDARG00000034896	0.3767	Blood
ENSDARG00000116099	0.6789	Blood
ENSDARG00000037378	0.5284	Blood
ENSDARG00000012672	0.651	Blood
ENSDARG00000093064	0.81	Blood
ENSDARG00000061121	0.3758	Blood
ENSDARG00000094677	0.2944	Blood
ENSDARG00000054799	0.4204	Blood
ENSDARG00000116939	0.8782	Blood
ENSDARG00000037350	0.5288	Blood
ENSDARG00000022845	0.4927	Blood
ENSDARG00000019838	0.8466	Blood
ENSDARG00000005799	0.254	Blood
ENSDARG00000013505	0.2389	Blood
ENSDARG00000055022	0.485	Blood
ENSDARG00000061451	0.323	Blood
ENSDARG00000070121	0.6286	Blood
ENSDARG00000054680	0.4371	Blood
ENSDARG00000092290	0.5768	Blood
ENSDARG00000055099	0.2628	Blood
ENSDARG00000070109	0.1105	Blood
ENSDARG00000070098	0.8508	Blood
ENSDARG00000094046	0.8712	Blood
ENSDARG00000004246	0.8927	Blood
ENSDARG00000031108	0.358	Blood
ENSDARG00000015266	0.521	Blood
ENSDARG00000035692	0.5972	Blood
ENSDARG00000094885	0.5222	Blood
ENSDARG00000090822	0.7866	Blood
ENSDARG00000088202	0.6114	Blood
ENSDARG00000086859	0.7919	Blood
ENSDARG00000090118	0.6586	Blood
ENSDARG00000061021	0.5309	Blood
ENSDARG00000037309	0.7073	Blood
ENSDARG00000054334	0.6531	Blood
ENSDARG00000060994	0.7441	Blood
ENSDARG00000074776	0.5541	Blood
ENSDARG00000074451	0.5879	Blood
ENSDARG00000079434	0.7992	Blood
ENSDARG00000031817	0.5881	Blood
ENSDARG00000074812	0.7744	Blood
ENSDARG00000070055	0.7337	Blood
ENSDARG00000070050	0.7629	Blood
ENSDARG00000037286	0.3383	Blood
ENSDARG00000037283	0.3429	Blood
ENSDARG00000037281	0.7621	Blood
ENSDARG00000037278	0.7492	Blood
ENSDARG00000094763	0.522	Blood
ENSDARG00000037276	0.667	Blood
ENSDARG00000013787	0.4812	Blood
ENSDARG00000086790	0.7335	Blood
ENSDARG00000006427	0.8137	Blood
ENSDARG00000076499	0.2892	Blood
ENSDARG00000037266	0.825	Blood
ENSDARG00000077157	0.8282	Blood
ENSDARG00000037256	0.7255	Blood
ENSDARG00000116236	0.8847	Blood
ENSDARG00000069998	0.7893	Blood
ENSDARG00000053995	0.886	Blood
ENSDARG00000021702	0.3176	Blood
ENSDARG00000054031	0.5683	Blood
ENSDARG00000037259	0.8005	Blood
ENSDARG00000037260	0.739	Blood
ENSDARG00000037261	0.8995	Blood
ENSDARG00000037262	0.2787	Blood
ENSDARG00000077817	0.834	Blood
ENSDARG00000076928	0.8109	Blood
ENSDARG00000009685	0.8412	Blood
ENSDARG00000079377	0.804	Blood
ENSDARG00000091678	0.3805	Blood
ENSDARG00000014790	0.6038	Blood
ENSDARG00000019581	0.7753	Blood
ENSDARG00000096665	0.5196	Blood
ENSDARG00000005210	0.3529	Blood
ENSDARG00000023330	0.2157	Blood
ENSDARG00000096667	0.0628	Blood
ENSDARG00000037245	0.6236	Blood
ENSDARG00000096554	0.5161	Blood
ENSDARG00000079266	0.7864	Blood
ENSDARG00000023600	0.8008	Blood
ENSDARG00000033345	0.7419	Blood
ENSDARG00000069989	0.7159	Blood
ENSDARG00000095189	0.8278	Blood
ENSDARG00000104096	0.814	Blood
ENSDARG00000102639	0.8761	Blood
ENSDARG00000006621	0.5437	Blood
ENSDARG00000069996	0.8603	Blood
ENSDARG00000100083	0.8373	Blood
ENSDARG00000031632	0.6111	Blood
ENSDARG00000101474	0.6871	Blood
ENSDARG00000104710	0.6924	Blood
ENSDARG00000089138	0.9398	Blood
ENSDARG00000112052	0.8908	Blood
ENSDARG00000089334	0.7037	Blood
ENSDARG00000053456	0.7189	Blood
ENSDARG00000053466	0.7023	Blood
ENSDARG00000053463	0.7624	Blood
ENSDARG00000037109	0.7161	Blood
ENSDARG00000005739	0.6672	Blood
ENSDARG00000053496	0.7229	Blood
ENSDARG00000053500	0.6367	Blood
ENSDARG00000053502	0.8057	Blood
ENSDARG00000035080	0.4482	Blood
ENSDARG00000037100	0.555	Blood
ENSDARG00000069804	0.7965	Blood
ENSDARG00000078546	0.7586	Blood
ENSDARG00000037099	0.5253	Blood
ENSDARG00000060620	0.7336	Blood
ENSDARG00000075858	0.5921	Blood
ENSDARG00000069799	0.7727	Blood
ENSDARG00000074117	0.6581	Blood
ENSDARG00000092653	0.5629	Blood
ENSDARG00000061732	0.4977	Blood
ENSDARG00000095590	0.8316	Blood
ENSDARG00000031202	0.8026	Blood
ENSDARG00000037144	0.6485	Blood
ENSDARG00000037177	0.7099	Blood
ENSDARG00000003866	0.8123	Blood
ENSDARG00000037178	0.7452	Blood
ENSDARG00000028982	0.0318	Blood
ENSDARG00000055839	0.3522	Blood
ENSDARG00000060477	0.6289	Blood
ENSDARG00000091513	0.6427	Blood
ENSDARG00000026771	0.8557	Blood
ENSDARG00000099758	0.7916	Blood
ENSDARG00000093065	0.2931	Blood
ENSDARG00000074302	0.759	Blood
ENSDARG00000003142	0.5595	Blood
ENSDARG00000096668	0.499	Blood
ENSDARG00000042688	0.471	Blood
ENSDARG00000060559	0.7758	Blood
ENSDARG00000019715	0.6041	Blood
ENSDARG00000017174	0.3874	Blood
ENSDARG00000069946	0.485	Blood
ENSDARG00000074575	0.5491	Blood
ENSDARG00000069951	0.6987	Blood
ENSDARG00000069953	0.4969	Blood
ENSDARG00000078902	0.2293	Blood
ENSDARG00000039616	0.6505	Blood
ENSDARG00000018611	0.3341	Blood
ENSDARG00000053269	0.6793	Blood
ENSDARG00000039615	0.6949	Blood
ENSDARG00000060501	0.7363	Blood
ENSDARG00000039613	0.5438	Blood
ENSDARG00000029751	0.5842	Blood
ENSDARG00000027572	0.4553	Blood
ENSDARG00000078733	0.6597	Blood
ENSDARG00000058231	0.6825	Blood
ENSDARG00000053248	0.5686	Blood
ENSDARG00000012896	0.5932	Blood
ENSDARG00000100996	0.7885	Blood
ENSDARG00000053241	0.5128	Blood
ENSDARG00000069834	0.7924	Blood
ENSDARG00000027826	0.8023	Blood
ENSDARG00000079455	0.8131	Blood
ENSDARG00000078810	0.8139	Blood
ENSDARG00000060716	0.6655	Blood
ENSDARG00000074815	0.5807	Blood
ENSDARG00000033380	0.4484	Blood
ENSDARG00000051975	0.3766	Blood
ENSDARG00000079280	0.4427	Blood
ENSDARG00000053586	0.2073	Blood
ENSDARG00000002190	0.3463	Blood
ENSDARG00000053580	0.7744	Blood
ENSDARG00000003701	0.5179	Blood
ENSDARG00000079350	0.7321	Blood
ENSDARG00000012763	0.4353	Blood
ENSDARG00000013023	0.6649	Blood
ENSDARG00000022971	0.6475	Blood
ENSDARG00000032056	0.7999	Blood
ENSDARG00000074860	0.354	Blood
ENSDARG00000053542	0.393	Blood
ENSDARG00000094556	0.7149	Blood
ENSDARG00000053535	0.7095	Blood
ENSDARG00000015312	0.5937	Blood
ENSDARG00000015506	0.5152	Blood
ENSDARG00000013006	0.628	Blood
ENSDARG00000058287	0.5766	Blood
ENSDARG00000069910	0.7259	Blood
ENSDARG00000109513	0.5542	Blood
ENSDARG00000092693	0.7593	Blood
ENSDARG00000095934	0.8005	Blood
ENSDARG00000079191	0.7464	Blood
ENSDARG00000105033	0.8545	Blood
ENSDARG00000102858	0.7727	Blood
ENSDARG00000075798	0.7365	Blood
ENSDARG00000037018	0.5225	Blood
ENSDARG00000074677	0.7962	Blood
ENSDARG00000094485	0.7845	Blood
ENSDARG00000060397	0.6673	Blood
ENSDARG00000094648	0.7651	Blood
ENSDARG00000027199	0.5803	Blood
ENSDARG00000115856	0.4465	Blood
ENSDARG00000060383	0.5714	Blood
ENSDARG00000037002	0.8157	Blood
ENSDARG00000076171	0.7849	Blood
ENSDARG00000113986	0.807	Blood
ENSDARG00000036995	0.7315	Blood
ENSDARG00000069737	0.1654	Blood
ENSDARG00000095555	0.7662	Blood
ENSDARG00000011876	0.67	Blood
ENSDARG00000078789	0.6915	Blood
ENSDARG00000036755	0.6616	Blood
ENSDARG00000078326	0.4956	Blood
ENSDARG00000102082	0.2948	Blood
ENSDARG00000034093	0.777	Blood
ENSDARG00000102787	0.4838	Blood
ENSDARG00000074501	0.3133	Blood
ENSDARG00000090416	0.7342	Blood
ENSDARG00000074989	0.7937	Blood
ENSDARG00000076343	0.6629	Blood
ENSDARG00000077519	0.7659	Blood
ENSDARG00000040048	0.6603	Blood
ENSDARG00000057303	0.803	Blood
ENSDARG00000113575	0.7507	Blood
ENSDARG00000029722	0.1067	Blood
ENSDARG00000008305	0.2492	Blood
ENSDARG00000007477	0.4933	Blood
ENSDARG00000053106	0.3189	Blood
ENSDARG00000012016	0.6954	Blood
ENSDARG00000011066	0.6698	Blood
ENSDARG00000004621	0.1512	Blood
ENSDARG00000075098	0.4086	Blood
ENSDARG00000053222	0.3686	Blood
ENSDARG00000089976	0.5867	Blood
ENSDARG00000069640	0.6184	Blood
ENSDARG00000104657	0.815	Blood
ENSDARG00000005479	0.605	Blood
ENSDARG00000036990	0.8173	Blood
ENSDARG00000007387	0.5217	Blood
ENSDARG00000024828	0.7112	Blood
ENSDARG00000070162	0.918	Blood
ENSDARG00000104907	0.1341	Blood
ENSDARG00000079183	0.1117	Blood
ENSDARG00000104437	0.7658	Blood
ENSDARG00000103145	0.8929	Blood
ENSDARG00000069701	0.7864	Blood
ENSDARG00000020857	0.8004	Blood
ENSDARG00000093120	0.5938	Blood
ENSDARG00000074662	0.6487	Blood
ENSDARG00000076585	0.6577	Blood
ENSDARG00000079631	0.7563	Blood
ENSDARG00000018587	0.6344	Blood
ENSDARG00000078182	0.8443	Blood
ENSDARG00000095065	0.8722	Blood
ENSDARG00000109438	0.8652	Blood
ENSDARG00000074610	0.8564	Blood
ENSDARG00000069707	0.8578	Blood
ENSDARG00000078251	0.2769	Blood
ENSDARG00000008457	0.7825	Blood
ENSDARG00000031435	0.8107	Blood
ENSDARG00000077874	0.7673	Blood
ENSDARG00000069710	0.8993	Blood
ENSDARG00000079552	0.3551	Blood
ENSDARG00000087333	0.8802	Blood
ENSDARG00000009315	0.4381	Blood
ENSDARG00000030368	0.4355	Blood
ENSDARG00000052899	0.7193	Blood
ENSDARG00000052900	0.7284	Blood
ENSDARG00000052895	0.6955	Blood
ENSDARG00000074600	0.8197	Blood
ENSDARG00000075521	0.9151	Blood
ENSDARG00000007941	0.1683	Blood
ENSDARG00000095651	0.0661	Blood
ENSDARG00000069669	0.495	Blood
ENSDARG00000033604	0.6704	Blood
ENSDARG00000060236	0.8096	Blood
ENSDARG00000036774	0.58	Blood
ENSDARG00000052866	0.4709	Blood
ENSDARG00000093237	0.7449	Blood
ENSDARG00000008706	0.4443	Blood
ENSDARG00000078108	0.708	Blood
ENSDARG00000075639	0.7058	Blood
ENSDARG00000078016	0.4804	Blood
ENSDARG00000092551	0.7619	Blood
ENSDARG00000075194	0.5041	Blood
ENSDARG00000060252	0.7567	Blood
ENSDARG00000078908	0.4177	Blood
ENSDARG00000036965	0.6138	Blood
ENSDARG00000036967	0.689	Blood
ENSDARG00000060264	0.6667	Blood
ENSDARG00000024101	0.7078	Blood
ENSDARG00000024785	0.7695	Blood
ENSDARG00000087061	0.7035	Blood
ENSDARG00000052713	0.7927	Blood
ENSDARG00000052712	0.5599	Blood
ENSDARG00000052703	0.4821	Blood
ENSDARG00000052700	0.8039	Blood
ENSDARG00000052696	0.802	Blood
ENSDARG00000075112	0.7824	Blood
ENSDARG00000029898	0.7954	Blood
ENSDARG00000092730	0.8595	Blood
ENSDARG00000078622	0.7693	Blood
ENSDARG00000074132	0.7506	Blood
ENSDARG00000075598	0.8858	Blood
ENSDARG00000094910	0.7038	Blood
ENSDARG00000074476	0.8403	Blood
ENSDARG00000087178	0.8427	Blood
ENSDARG00000095949	0.8157	Blood
ENSDARG00000076277	0.8988	Blood
ENSDARG00000075916	0.663	Blood
ENSDARG00000078558	0.2151	Blood
ENSDARG00000052019	0.8103	Blood
ENSDARG00000101106	0.875	Blood
ENSDARG00000103871	0.3527	Blood
ENSDARG00000089345	0.3933	Blood
ENSDARG00000099025	0.483	Blood
ENSDARG00000098805	0.791	Blood
ENSDARG00000052016	0.5921	Blood
ENSDARG00000059682	0.6073	Blood
ENSDARG00000078233	0.5648	Blood
ENSDARG00000104759	0.7612	Blood
ENSDARG00000075179	0.6888	Blood
ENSDARG00000104249	0.8185	Blood
ENSDARG00000111029	0.7409	Blood
ENSDARG00000105108	0.7419	Blood
ENSDARG00000112081	0.7424	Blood
ENSDARG00000109574	0.8305	Blood
ENSDARG00000115729	0.7946	Blood
ENSDARG00000116661	0.7827	Blood
ENSDARG00000111422	0.7233	Blood
ENSDARG00000111051	0.7274	Blood
ENSDARG00000112750	0.6914	Blood
ENSDARG00000113452	0.6978	Blood
ENSDARG00000069116	0.7261	Blood
ENSDARG00000069114	0.7534	Blood
ENSDARG00000014803	0.7564	Blood
ENSDARG00000016793	0.7484	Blood
ENSDARG00000052012	0.4962	Blood
ENSDARG00000016263	0.5986	Blood
ENSDARG00000007786	0.44	Blood
ENSDARG00000009472	0.3476	Blood
ENSDARG00000037748	0.1704	Blood
ENSDARG00000002840	0.4853	Blood
ENSDARG00000079632	0.5575	Blood
ENSDARG00000016994	0.5486	Blood
ENSDARG00000029718	0.7784	Blood
ENSDARG00000051993	0.6377	Blood
ENSDARG00000092459	0.8541	Blood
ENSDARG00000094678	0.525	Blood
ENSDARG00000051989	0.7634	Blood
ENSDARG00000095407	0.5511	Blood
ENSDARG00000051986	0.7226	Blood
ENSDARG00000051981	0.8359	Blood
ENSDARG00000059653	0.6592	Blood
ENSDARG00000016835	0.7476	Blood
ENSDARG00000094133	0.5984	Blood
ENSDARG00000093997	0.7392	Blood
ENSDARG00000093289	0.6468	Blood
ENSDARG00000078659	0.6777	Blood
ENSDARG00000093954	0.6011	Blood
ENSDARG00000031836	0.6865	Blood
ENSDARG00000105005	0.8658	Blood
ENSDARG00000030972	0.1627	Blood
ENSDARG00000051970	0.7129	Blood
ENSDARG00000019778	0.4741	Blood
ENSDARG00000051965	0.7373	Blood
ENSDARG00000087426	0.7428	Blood
ENSDARG00000069559	0.6414	Blood
ENSDARG00000093347	0.8002	Blood
ENSDARG00000069566	0.8507	Blood
ENSDARG00000006588	0.8448	Blood
ENSDARG00000006225	0.3549	Blood
ENSDARG00000052766	0.3124	Blood
ENSDARG00000095463	0.3546	Blood
ENSDARG00000069632	0.6172	Blood
ENSDARG00000025518	0.8458	Blood
ENSDARG00000105481	0.604	Blood
ENSDARG00000092240	0.5756	Blood
ENSDARG00000030376	0.8005	Blood
ENSDARG00000069619	0.8511	Blood
ENSDARG00000030656	0.8291	Blood
ENSDARG00000114294	0.8836	Blood
ENSDARG00000032340	0.5418	Blood
ENSDARG00000026068	0.6805	Blood
ENSDARG00000002285	0.8684	Blood
ENSDARG00000069595	0.6595	Blood
ENSDARG00000060187	0.381	Blood
ENSDARG00000060184	0.5492	Blood
ENSDARG00000008279	0.7972	Blood
ENSDARG00000010773	0.121	Blood
ENSDARG00000025233	0.2753	Blood
ENSDARG00000016548	0.1197	Blood
ENSDARG00000073848	0.6828	Blood
ENSDARG00000052677	0.6724	Blood
ENSDARG00000008131	0.3117	Blood
ENSDARG00000053340	0.4466	Blood
ENSDARG00000008413	0.354	Blood
ENSDARG00000029133	0.3033	Blood
ENSDARG00000075859	0.7969	Blood
ENSDARG00000070858	0.7886	Blood
ENSDARG00000036658	0.8135	Blood
ENSDARG00000036650	0.3955	Blood
ENSDARG00000036645	0.7369	Blood
ENSDARG00000036637	0.6001	Blood
ENSDARG00000036636	0.8691	Blood
ENSDARG00000052641	0.573	Blood
ENSDARG00000052624	0.2332	Blood
ENSDARG00000094160	0.9085	Blood
ENSDARG00000036549	0.7401	Blood
ENSDARG00000036546	0.522	Blood
ENSDARG00000036545	0.8852	Blood
ENSDARG00000036542	0.7366	Blood
ENSDARG00000089853	0.613	Blood
ENSDARG00000000086	0.5833	Blood
ENSDARG00000026902	0.6841	Blood
ENSDARG00000036592	0.8956	Blood
ENSDARG00000001470	0.5111	Blood
ENSDARG00000069471	0.3896	Blood
ENSDARG00000036588	0.3425	Blood
ENSDARG00000036587	0.3522	Blood
ENSDARG00000043271	0.5068	Blood
ENSDARG00000036687	0.4617	Blood
ENSDARG00000069450	0.7846	Blood
ENSDARG00000015076	0.7082	Blood
ENSDARG00000015559	0.728	Blood
ENSDARG00000076773	0.6206	Blood
ENSDARG00000007734	0.4424	Blood
ENSDARG00000060148	0.8386	Blood
ENSDARG00000069438	0.5843	Blood
ENSDARG00000069435	0.3871	Blood
ENSDARG00000103535	0.7751	Blood
ENSDARG00000112034	0.6496	Blood
ENSDARG00000096191	0.1686	Blood
ENSDARG00000075045	0.6396	Blood
ENSDARG00000096031	0.6916	Blood
ENSDARG00000036008	0.4749	Blood
ENSDARG00000008886	0.3566	Blood
ENSDARG00000094465	0.6039	Blood
ENSDARG00000052468	0.2349	Blood
ENSDARG00000018325	0.4428	Blood
ENSDARG00000096003	0.5788	Blood
ENSDARG00000052480	0.5322	Blood
ENSDARG00000022891	0.6675	Blood
ENSDARG00000005314	0.69	Blood
ENSDARG00000036479	0.7587	Blood
ENSDARG00000092919	0.6929	Blood
ENSDARG00000074052	0.7195	Blood
ENSDARG00000074136	0.8072	Blood
ENSDARG00000075389	0.666	Blood
ENSDARG00000069415	0.7776	Blood
ENSDARG00000012574	0.3646	Blood
ENSDARG00000052512	0.3557	Blood
ENSDARG00000079501	0.7831	Blood
ENSDARG00000031894	0.3022	Blood
ENSDARG00000030765	0.6441	Blood
ENSDARG00000026548	0.7683	Blood
ENSDARG00000052520	0.5326	Blood
ENSDARG00000036494	0.7256	Blood
ENSDARG00000018721	0.7288	Blood
ENSDARG00000114696	0.7725	Blood
ENSDARG00000013667	0.6808	Blood
ENSDARG00000060036	0.7401	Blood
ENSDARG00000076420	0.7497	Blood
ENSDARG00000057099	0.7201	Blood
ENSDARG00000014098	0.7812	Blood
ENSDARG00000016818	0.8779	Blood
ENSDARG00000010655	0.3771	Blood
ENSDARG00000075785	0.3901	Blood
ENSDARG00000075887	0.7317	Blood
ENSDARG00000075564	0.6042	Blood
ENSDARG00000116732	0.556	Blood
ENSDARG00000100792	0.6988	Blood
ENSDARG00000075043	0.5407	Blood
ENSDARG00000030703	0.2607	Blood
ENSDARG00000017772	0.6868	Blood
ENSDARG00000005578	0.5525	Blood
ENSDARG00000024933	0.6196	Blood
ENSDARG00000004427	0.2714	Blood
ENSDARG00000015540	0.4201	Blood
ENSDARG00000043587	0.3976	Blood
ENSDARG00000030289	0.6884	Blood
ENSDARG00000005544	0.557	Blood
ENSDARG00000008740	0.6046	Blood
ENSDARG00000061629	0.5971	Blood
ENSDARG00000100225	0.1236	Blood
ENSDARG00000027497	0.8156	Blood
ENSDARG00000043548	0.7826	Blood
ENSDARG00000052438	0.7261	Blood
ENSDARG00000052435	0.2031	Blood
ENSDARG00000002937	0.2518	Blood
ENSDARG00000074915	0.7515	Blood
ENSDARG00000069360	0.7296	Blood
ENSDARG00000091683	0.0546	Blood
ENSDARG00000086184	0.7034	Blood
ENSDARG00000096566	nan	Blood
ENSDARG00000074182	0.8317	Blood
ENSDARG00000039424	0.8499	Blood
ENSDARG00000018891	0.3209	Blood
ENSDARG00000025350	0.5167	Blood
ENSDARG00000074378	0.198	Blood
ENSDARG00000036471	0.4602	Blood
ENSDARG00000043226	0.8656	Blood
ENSDARG00000020001	0.4603	Blood
ENSDARG00000113791	0.8358	Blood
ENSDARG00000010442	0.4701	Blood
ENSDARG00000018190	0.936	Blood
ENSDARG00000079163	0.8349	Blood
ENSDARG00000018107	0.6323	Blood
ENSDARG00000059951	0.8094	Blood
ENSDARG00000017193	0.517	Blood
ENSDARG00000059948	0.707	Blood
ENSDARG00000095434	0.1992	Blood
ENSDARG00000093494	0.7655	Blood
ENSDARG00000076828	0.8546	Blood
ENSDARG00000088234	0.7974	Blood
ENSDARG00000093748	0.8198	Blood
ENSDARG00000079345	0.8994	Blood
ENSDARG00000059908	0.687	Blood
ENSDARG00000036415	0.6041	Blood
ENSDARG00000052386	0.7535	Blood
ENSDARG00000005525	0.8038	Blood
ENSDARG00000093003	0.6859	Blood
ENSDARG00000003054	0.6931	Blood
ENSDARG00000074635	0.7278	Blood
ENSDARG00000015946	0.7092	Blood
ENSDARG00000027143	0.5776	Blood
ENSDARG00000004634	0.586	Blood
ENSDARG00000115887	0.667	Blood
ENSDARG00000111625	0.7568	Blood
ENSDARG00000017423	0.2382	Blood
ENSDARG00000052348	0.4754	Blood
ENSDARG00000075201	0.8167	Blood
ENSDARG00000113238	0.806	Blood
ENSDARG00000052361	0.6969	Blood
ENSDARG00000020494	0.5856	Blood
ENSDARG00000024827	0.4003	Blood
ENSDARG00000059900	0.4309	Blood
ENSDARG00000023151	0.7431	Blood
ENSDARG00000101669	0.5825	Blood
ENSDARG00000052375	0.6731	Blood
ENSDARG00000052376	0.7598	Blood
ENSDARG00000031203	0.7873	Blood
ENSDARG00000095360	0.8388	Blood
ENSDARG00000102252	0.9678	Blood
ENSDARG00000078041	0.5736	Blood
ENSDARG00000089742	0.82	Blood
ENSDARG00000013475	0.7792	Blood
ENSDARG00000079973	0.7423	Blood
ENSDARG00000087205	0.3162	Blood
ENSDARG00000074771	0.6133	Blood
ENSDARG00000008490	0.77	Blood
ENSDARG00000012341	0.6965	Blood
ENSDARG00000025808	0.4775	Blood
ENSDARG00000010078	0.592	Blood
ENSDARG00000036371	0.6034	Blood
ENSDARG00000025325	0.7545	Blood
ENSDARG00000005626	0.8089	Blood
ENSDARG00000010791	0.4936	Blood
ENSDARG00000075870	0.8212	Blood
ENSDARG00000098852	0.7885	Blood
ENSDARG00000077790	0.7569	Blood
ENSDARG00000075904	0.6505	Blood
ENSDARG00000116898	nan	Blood
ENSDARG00000113296	nan	Blood
ENSDARG00000042887	0.8957	Blood
ENSDARG00000113474	0.5605	Blood
ENSDARG00000042881	0.7668	Blood
ENSDARG00000116122	0.516	Blood
ENSDARG00000103125	0.8263	Blood
ENSDARG00000030417	0.6845	Blood
ENSDARG00000111601	0.7597	Blood
ENSDARG00000087290	0.8319	Blood
ENSDARG00000028899	0.656	Blood
ENSDARG00000079980	0.3847	Blood
ENSDARG00000078138	0.7232	Blood
ENSDARG00000073912	0.7438	Blood
ENSDARG00000075141	0.5223	Blood
ENSDARG00000077721	0.6513	Blood
ENSDARG00000059841	0.7978	Blood
ENSDARG00000014068	0.6453	Blood
ENSDARG00000075599	0.2458	Blood
ENSDARG00000033666	0.2999	Blood
ENSDARG00000096214	0.6321	Blood
ENSDARG00000091320	0.425	Blood
ENSDARG00000094782	0.7343	Blood
ENSDARG00000069264	0.7443	Blood
ENSDARG00000059835	0.788	Blood
ENSDARG00000036295	0.7624	Blood
ENSDARG00000059826	0.5421	Blood
ENSDARG00000089243	0.7016	Blood
ENSDARG00000026489	0.673	Blood
ENSDARG00000005690	0.8069	Blood
ENSDARG00000028276	0.7014	Blood
ENSDARG00000102960	0.846	Blood
ENSDARG00000059816	0.7621	Blood
ENSDARG00000091592	0.6017	Blood
ENSDARG00000059060	0.6083	Blood
ENSDARG00000069249	0.8238	Blood
ENSDARG00000093412	0.8541	Blood
ENSDARG00000052263	0.4839	Blood
ENSDARG00000031952	0.5931	Blood
ENSDARG00000024681	0.825	Blood
ENSDARG00000019765	0.6701	Blood
ENSDARG00000075754	0.6922	Blood
ENSDARG00000036281	0.4275	Blood
ENSDARG00000096514	0.5778	Blood
ENSDARG00000068255	0.5125	Blood
ENSDARG00000089765	0.8887	Blood
ENSDARG00000096661	0.8049	Blood
ENSDARG00000110697	0.403	Blood
ENSDARG00000096576	0.7622	Blood
ENSDARG00000017984	0.766	Blood
ENSDARG00000096625	0.5735	Blood
ENSDARG00000086166	0.339	Blood
ENSDARG00000087148	0.7984	Blood
ENSDARG00000096579	0.7666	Blood
ENSDARG00000096577	0.7344	Blood
ENSDARG00000096622	0.6134	Blood
ENSDARG00000096588	0.779	Blood
ENSDARG00000096649	0.7469	Blood
ENSDARG00000086117	0.698	Blood
ENSDARG00000096644	0.6767	Blood
ENSDARG00000041399	0.7374	Blood
ENSDARG00000079050	0.7852	Blood
ENSDARG00000095494	0.7641	Blood
ENSDARG00000095297	0.741	Blood
ENSDARG00000075855	0.7499	Blood
ENSDARG00000041394	0.2855	Blood
ENSDARG00000025904	0.2888	Blood
ENSDARG00000033789	0.8075	Blood
ENSDARG00000011983	0.8764	Blood
ENSDARG00000079062	0.6783	Blood
ENSDARG00000016809	0.6474	Blood
ENSDARG00000043713	0.8161	Blood
ENSDARG00000077975	0.4624	Blood
ENSDARG00000025547	0.8822	Blood
ENSDARG00000076778	0.8052	Blood
ENSDARG00000095127	0.8519	Blood
ENSDARG00000092502	0.7831	Blood
ENSDARG00000079903	0.8699	Blood
ENSDARG00000094357	0.8439	Blood
ENSDARG00000093198	0.8142	Blood
ENSDARG00000043719	0.7216	Blood
ENSDARG00000053462	0.8093	Blood
ENSDARG00000012694	0.5742	Blood
ENSDARG00000068182	0.7991	Blood
ENSDARG00000078503	0.749	Blood
ENSDARG00000016301	0.6064	Blood
ENSDARG00000087359	0.6536	Blood
ENSDARG00000052207	0.7656	Blood
ENSDARG00000036272	0.7588	Blood
ENSDARG00000110619	0.7737	Blood
ENSDARG00000025074	0.3851	Blood
ENSDARG00000063108	0.7952	Blood
ENSDARG00000074069	0.5521	Blood
ENSDARG00000088906	0.6893	Blood
ENSDARG00000088775	0.8408	Blood
ENSDARG00000115164	0.8248	Blood
ENSDARG00000116928	0.7708	Blood
ENSDARG00000093082	0.8031	Blood
ENSDARG00000104258	0.8044	Blood
ENSDARG00000104284	0.7116	Blood
ENSDARG00000099508	0.8096	Blood
ENSDARG00000109228	0.7064	Blood
ENSDARG00000101532	0.7915	Blood
ENSDARG00000096621	0.823	Blood
ENSDARG00000054655	0.8241	Blood
ENSDARG00000092322	0.8819	Blood
ENSDARG00000096656	0.9	Blood
ENSDARG00000096543	0.6894	Blood
ENSDARG00000034910	0.6981	Blood
ENSDARG00000096507	0.8067	Blood
ENSDARG00000043445	0.6404	Blood
ENSDARG00000096585	0.75	Blood
ENSDARG00000096574	0.8481	Blood
ENSDARG00000013203	0.7548	Blood
ENSDARG00000096666	0.7899	Blood
ENSDARG00000096619	0.7899	Blood
ENSDARG00000094524	0.25	Blood
ENSDARG00000093845	0.6891	Blood
ENSDARG00000096623	0.6192	Blood
ENSDARG00000096670	nan	Blood
ENSDARG00000062309	0.8046	Blood
ENSDARG00000096634	0.8056	Blood
ENSDARG00000096549	0.8157	Blood
ENSDARG00000096671	0.815	Blood
ENSDARG00000096606	0.8078	Blood
ENSDARG00000096523	0.8308	Blood
ENSDARG00000054649	0.8176	Blood
ENSDARG00000086301	0.8324	Blood
ENSDARG00000096509	0.8213	Blood
ENSDARG00000096650	0.8056	Blood
ENSDARG00000094157	0.7744	Blood
ENSDARG00000096534	0.7639	Blood
ENSDARG00000096570	0.835	Blood
ENSDARG00000069194	0.7751	Blood
ENSDARG00000026383	0.407	Blood
ENSDARG00000004633	0.84	Blood
ENSDARG00000043431	0.7799	Blood
ENSDARG00000007289	0.4262	Blood
ENSDARG00000057844	0.8358	Blood
ENSDARG00000103951	0.8386	Blood
ENSDARG00000089894	0.7868	Blood
ENSDARG00000074334	0.7703	Blood
ENSDARG00000105181	0.7467	Blood
ENSDARG00000113965	0.6526	Blood
ENSDARG00000088556	0.7571	Blood
ENSDARG00000104859	0.7756	Blood
ENSDARG00000074205	0.7494	Blood
ENSDARG00000078620	0.6139	Blood
ENSDARG00000088019	0.8562	Blood
ENSDARG00000092894	0.6698	Blood
ENSDARG00000052035	0.7395	Blood
ENSDARG00000058270	0.4999	Blood
ENSDARG00000052037	0.2686	Blood
ENSDARG00000052039	0.5949	Blood
ENSDARG00000078246	0.7125	Blood
ENSDARG00000094346	0.4961	Blood
ENSDARG00000093323	0.8096	Blood
ENSDARG00000094433	0.5066	Blood
ENSDARG00000091912	0.7583	Blood
ENSDARG00000092604	0.8332	Blood
ENSDARG00000092070	0.746	Blood
ENSDARG00000096412	0.8242	Blood
ENSDARG00000093177	0.7829	Blood
ENSDARG00000092984	0.7893	Blood
ENSDARG00000092350	0.7887	Blood
ENSDARG00000094608	0.357	Blood
ENSDARG00000093975	0.7394	Blood
ENSDARG00000087054	0.7209	Blood
ENSDARG00000094344	0.7408	Blood
ENSDARG00000095578	0.7435	Blood
ENSDARG00000092294	0.7576	Blood
ENSDARG00000094297	0.8481	Blood
ENSDARG00000094246	0.8074	Blood
ENSDARG00000092941	0.7835	Blood
ENSDARG00000075055	0.7706	Blood
ENSDARG00000095719	0.6447	Blood
ENSDARG00000092500	0.5767	Blood
ENSDARG00000038352	0.7512	Blood
ENSDARG00000098576	0.7647	Blood
ENSDARG00000103829	0.268	Blood
ENSDARG00000091254	0.8117	Blood
ENSDARG00000075541	0.8262	Blood
ENSDARG00000095773	0.6003	Blood
ENSDARG00000103330	0.8149	Blood
ENSDARG00000104415	0.799	Blood
ENSDARG00000098706	0.7918	Blood
ENSDARG00000104626	0.54	Blood
ENSDARG00000099421	0.5391	Blood
ENSDARG00000103058	0.8022	Blood
ENSDARG00000104949	0.6581	Blood
ENSDARG00000089904	0.6463	Blood
ENSDARG00000104083	0.9228	Blood
ENSDARG00000093157	0.7296	Blood
ENSDARG00000104904	0.7756	Blood
ENSDARG00000096528	0.7262	Blood
ENSDARG00000104807	0.7449	Blood
ENSDARG00000105176	0.8465	Blood
ENSDARG00000104783	0.8015	Blood
ENSDARG00000112943	0.6949	Blood
ENSDARG00000105295	0.5054	Blood
ENSDARG00000112310	0.8346	Blood
ENSDARG00000111704	0.8274	Blood
ENSDARG00000017255	0.6701	Blood
ENSDARG00000103054	0.9386	Blood
ENSDARG00000113332	0.7261	Blood
ENSDARG00000111491	0.7563	Blood
ENSDARG00000116066	0.7988	Blood
ENSDARG00000038682	0.3037	Blood
ENSDARG00000100788	0.2133	Blood
ENSDARG00000086539	0.6164	Blood
ENSDARG00000112526	0.59	Blood
ENSDARG00000104392	0.4836	Blood
ENSDARG00000100264	0.7367	Blood
ENSDARG00000099619	0.5414	Blood
ENSDARG00000099301	0.5854	Blood
ENSDARG00000103099	0.3957	Blood
ENSDARG00000101915	0.3518	Blood
ENSDARG00000110574	0.8066	Blood
ENSDARG00000090557	0.8603	Blood
ENSDARG00000089667	0.6913	Blood
ENSDARG00000088745	0.6913	Blood
ENSDARG00000038683	0.7621	Blood
ENSDARG00000090783	0.7611	Blood
ENSDARG00000038681	0.7252	Blood
ENSDARG00000095746	0.7621	Blood
ENSDARG00000094845	0.7677	Blood
ENSDARG00000115195	0.7959	Blood
ENSDARG00000109399	0.7834	Blood
ENSDARG00000093877	0.7487	Blood
ENSDARG00000092806	0.521	Blood
ENSDARG00000096586	0.5163	Blood
ENSDARG00000094408	0.5278	Blood
ENSDARG00000096651	0.654	Blood
ENSDARG00000089879	0.6054	Blood
ENSDARG00000069046	0.8064	Blood
ENSDARG00000091359	0.8451	Blood
ENSDARG00000042561	0.6028	Blood
ENSDARG00000099635	0.7908	Blood
ENSDARG00000099741	0.8263	Blood
ENSDARG00000102825	0.6913	Blood
ENSDARG00000098567	0.8516	Blood
ENSDARG00000101816	0.7069	Blood
ENSDARG00000105060	0.5923	Blood
ENSDARG00000101291	0.4609	Blood
ENSDARG00000102634	0.4851	Blood
ENSDARG00000102091	0.8099	Blood
ENSDARG00000103295	0.7696	Blood
ENSDARG00000100739	0.7831	Blood
ENSDARG00000100190	0.8377	Blood
ENSDARG00000099024	0.8254	Blood
ENSDARG00000099538	0.8571	Blood
ENSDARG00000098620	0.7667	Blood
ENSDARG00000099880	0.6803	Blood
ENSDARG00000098899	0.7274	Blood
ENSDARG00000101364	0.4226	Blood
ENSDARG00000099104	0.7257	Kidney
ENSDARG00000102407	0.7172	Kidney
ENSDARG00000102097	0.5631	Kidney
ENSDARG00000099319	0.8454	Kidney
ENSDARG00000099640	0.8273	Kidney
ENSDARG00000104071	0.8035	Kidney
ENSDARG00000102746	0.7777	Kidney
ENSDARG00000103929	0.8697	Kidney
ENSDARG00000101073	0.8532	Kidney
ENSDARG00000100223	0.7593	Kidney
ENSDARG00000100782	0.8468	Kidney
ENSDARG00000034862	0.895	Kidney
ENSDARG00000075827	0.902	Kidney
ENSDARG00000088581	0.9292	Kidney
ENSDARG00000076900	0.8584	Kidney
ENSDARG00000013802	0.5422	Kidney
ENSDARG00000096578	0.4757	Kidney
ENSDARG00000109848	0.6833	Kidney
ENSDARG00000100181	0.3462	Kidney
ENSDARG00000029936	0.5852	Kidney
ENSDARG00000041589	0.8559	Kidney
ENSDARG00000041592	0.7751	Kidney
ENSDARG00000075108	0.256	Kidney
ENSDARG00000016304	0.6559	Kidney
ENSDARG00000058803	0.8087	Kidney
ENSDARG00000063385	0.6443	Kidney
ENSDARG00000007804	0.8156	Kidney
ENSDARG00000068261	0.7696	Kidney
ENSDARG00000063371	0.4889	Kidney
ENSDARG00000078751	0.6293	Kidney
ENSDARG00000078878	0.6348	Kidney
ENSDARG00000016343	0.8771	Kidney
ENSDARG00000023678	0.7715	Kidney
ENSDARG00000011299	0.6635	Kidney
ENSDARG00000041575	0.4839	Kidney
ENSDARG00000058962	0.6817	Kidney
ENSDARG00000089799	0.6485	Kidney
ENSDARG00000075325	0.8649	Kidney
ENSDARG00000041570	0.8052	Kidney
ENSDARG00000113329	0.7696	Kidney
ENSDARG00000058996	0.6878	Kidney
ENSDARG00000014313	0.7838	Kidney
ENSDARG00000104279	0.7024	Kidney
ENSDARG00000103783	0.7413	Kidney
ENSDARG00000103519	0.547	Kidney
ENSDARG00000100307	0.5179	Kidney
ENSDARG00000101089	0.7138	Kidney
ENSDARG00000115421	0.5324	Kidney
ENSDARG00000087646	0.32	Kidney
ENSDARG00000067781	0.617	Kidney
ENSDARG00000099108	0.6521	Kidney
ENSDARG00000001870	0.5732	Kidney
ENSDARG00000002791	0.681	Kidney
ENSDARG00000007739	0.7915	Kidney
ENSDARG00000039131	0.7014	Kidney
ENSDARG00000040252	0.9158	Kidney
ENSDARG00000089477	0.7332	Kidney
ENSDARG00000093102	0.8142	Kidney
ENSDARG00000095102	0.7349	Kidney
ENSDARG00000040250	0.7467	Kidney
ENSDARG00000075505	0.7389	Kidney
ENSDARG00000010376	0.4983	Kidney
ENSDARG00000033684	0.5802	Kidney
ENSDARG00000040247	nan	Kidney
ENSDARG00000078743	0.7663	Kidney
ENSDARG00000018460	0.5446	Kidney
ENSDARG00000040246	0.2711	Kidney
ENSDARG00000040245	0.4017	Kidney
ENSDARG00000074381	0.6609	Kidney
ENSDARG00000095179	0.931	Kidney
ENSDARG00000070579	nan	Kidney
ENSDARG00000038248	nan	Kidney
ENSDARG00000070581	0.4772	Kidney
ENSDARG00000103156	0.4463	Kidney
ENSDARG00000103647	0.1156	Kidney
ENSDARG00000098769	0.4687	Kidney
ENSDARG00000078308	0.5715	Kidney
ENSDARG00000033928	0.7132	Kidney
ENSDARG00000031164	0.7488	Kidney
ENSDARG00000037777	0.8475	Kidney
ENSDARG00000016706	0.7494	Kidney
ENSDARG00000030350	0.1718	Kidney
ENSDARG00000006526	0.7598	Kidney
ENSDARG00000077688	0.7248	Kidney
ENSDARG00000096546	0.5404	Kidney
ENSDARG00000092671	0.7831	Kidney
ENSDARG00000113935	0.7679	Kidney
ENSDARG00000063297	0.64	Kidney
ENSDARG00000027078	0.5539	Kidney
ENSDARG00000017537	0.7355	Kidney
ENSDARG00000063270	0.7099	Kidney
ENSDARG00000018008	0.5645	Kidney
ENSDARG00000074031	0.6722	Kidney
ENSDARG00000043247	0.7999	Kidney
ENSDARG00000113848	0.7911	Kidney
ENSDARG00000063253	0.8894	Kidney
ENSDARG00000073857	0.4137	Kidney
ENSDARG00000070558	0.7522	Kidney
ENSDARG00000025754	0.607	Kidney
ENSDARG00000063207	0.7982	Kidney
ENSDARG00000090408	0.8842	Kidney
ENSDARG00000013741	0.5164	Kidney
ENSDARG00000017441	0.8426	Kidney
ENSDARG00000037713	0.6476	Kidney
ENSDARG00000021688	0.7354	Kidney
ENSDARG00000004953	0.6992	Kidney
ENSDARG00000074050	0.7383	Kidney
ENSDARG00000018319	0.2352	Kidney
ENSDARG00000098730	0.1647	Kidney
ENSDARG00000079779	0.7785	Kidney
ENSDARG00000089090	0.0833	Kidney
ENSDARG00000093857	0.8691	Kidney
ENSDARG00000095309	nan	Kidney
ENSDARG00000095673	0.5	Kidney
ENSDARG00000099359	0.5714	Kidney
ENSDARG00000092361	0.6025	Kidney
ENSDARG00000103767	nan	Kidney
ENSDARG00000075791	0.7812	Kidney
ENSDARG00000107486	0.7873	Kidney
ENSDARG00000029720	0.7582	Kidney
ENSDARG00000100166	0.6049	Kidney
ENSDARG00000074212	0.785	Kidney
ENSDARG00000062929	0.4856	Kidney
ENSDARG00000022668	0.8862	Kidney
ENSDARG00000099708	0.7731	Kidney
ENSDARG00000025034	0.6419	Kidney
ENSDARG00000078474	0.856	Kidney
ENSDARG00000063003	0.6785	Kidney
ENSDARG00000002377	0.8197	Kidney
ENSDARG00000015803	0.6264	Kidney
ENSDARG00000037739	0.5831	Kidney
ENSDARG00000076176	0.541	Kidney
ENSDARG00000113858	0.7543	Kidney
ENSDARG00000100771	0.7173	Kidney
ENSDARG00000079873	0.7069	Kidney
ENSDARG00000007443	0.4191	Kidney
ENSDARG00000037746	0.4994	Kidney
ENSDARG00000037747	0.5409	Kidney
ENSDARG00000079361	0.0957	Kidney
ENSDARG00000012458	0.4556	Kidney
ENSDARG00000070543	0.7816	Kidney
ENSDARG00000089873	0.4103	Kidney
ENSDARG00000094206	0.8	Kidney
ENSDARG00000037758	0.737	Kidney
ENSDARG00000008723	0.5366	Kidney
ENSDARG00000110570	0.8695	Kidney
ENSDARG00000058460	0.713	Kidney
ENSDARG00000088975	0.4235	Kidney
ENSDARG00000100949	0.6201	Kidney
ENSDARG00000093053	0.4676	Kidney
ENSDARG00000058463	0.7566	Kidney
ENSDARG00000076716	0.6674	Kidney
ENSDARG00000058464	0.6563	Kidney
ENSDARG00000058471	0.677	Kidney
ENSDARG00000058475	0.1089	Kidney
ENSDARG00000058480	0.1416	Kidney
ENSDARG00000024740	0.8792	Kidney
ENSDARG00000101597	0.758	Kidney
ENSDARG00000058445	0.754	Kidney
ENSDARG00000063169	0.1679	Kidney
ENSDARG00000037760	0.1577	Kidney
ENSDARG00000017834	0.6917	Kidney
ENSDARG00000074282	0.7606	Kidney
ENSDARG00000074372	0.8156	Kidney
ENSDARG00000104203	0.8266	Kidney
ENSDARG00000101495	0.5923	Kidney
ENSDARG00000091916	0.6912	Kidney
ENSDARG00000099276	0.7085	Kidney
ENSDARG00000104995	0.7085	Kidney
ENSDARG00000033852	0.5161	Kidney
ENSDARG00000037654	0.5939	Kidney
ENSDARG00000037652	0.6086	Kidney
ENSDARG00000037646	0.4228	Kidney
ENSDARG00000032795	0.2324	Kidney
ENSDARG00000018263	0.8821	Kidney
ENSDARG00000077542	0.8675	Kidney
ENSDARG00000070490	0.717	Kidney
ENSDARG00000015678	0.9094	Kidney
ENSDARG00000079043	0.9252	Kidney
ENSDARG00000076174	0.6187	Kidney
ENSDARG00000037647	0.475	Kidney
ENSDARG00000008969	0.2762	Kidney
ENSDARG00000020741	0.442	Kidney
ENSDARG00000104660	0.8435	Kidney
ENSDARG00000096594	0.7801	Kidney
ENSDARG00000077652	0.7999	Kidney
ENSDARG00000079452	0.3135	Kidney
ENSDARG00000089943	0.8332	Kidney
ENSDARG00000077533	0.7226	Kidney
ENSDARG00000030563	0.8478	Kidney
ENSDARG00000026387	0.7765	Kidney
ENSDARG00000070495	0.3092	Kidney
ENSDARG00000034785	0.7817	Kidney
ENSDARG00000070512	0.4778	Kidney
ENSDARG00000070504	0.8247	Kidney
ENSDARG00000062057	0.8278	Kidney
ENSDARG00000067992	0.756	Kidney
ENSDARG00000070502	0.695	Kidney
ENSDARG00000037679	0.3903	Kidney
ENSDARG00000076833	0.5919	Kidney
ENSDARG00000012297	0.8618	Kidney
ENSDARG00000087107	0.8646	Kidney
ENSDARG00000099342	0.7102	Kidney
ENSDARG00000008487	0.8279	Kidney
ENSDARG00000070239	0.4211	Kidney
ENSDARG00000074379	0.6129	Kidney
ENSDARG00000062854	0.8717	Kidney
ENSDARG00000092242	0.8305	Kidney
ENSDARG00000092200	0.713	Kidney
ENSDARG00000093636	0.6123	Kidney
ENSDARG00000095482	0.5077	Kidney
ENSDARG00000094981	0.7456	Kidney
ENSDARG00000037619	0.9564	Kidney
ENSDARG00000062585	0.4014	Kidney
ENSDARG00000074213	0.4091	Kidney
ENSDARG00000062606	0.8474	Kidney
ENSDARG00000077198	0.8128	Kidney
ENSDARG00000007678	0.7131	Kidney
ENSDARG00000089930	0.6617	Kidney
ENSDARG00000078057	0.3741	Kidney
ENSDARG00000070448	0.2112	Kidney
ENSDARG00000070449	0.1723	Kidney
ENSDARG00000042988	0.8528	Kidney
ENSDARG00000096506	0.7409	Kidney
ENSDARG00000070452	0.3563	Kidney
ENSDARG00000070454	0.6282	Kidney
ENSDARG00000096515	0.681	Kidney
ENSDARG00000038114	0.4713	Kidney
ENSDARG00000008637	0.6249	Kidney
ENSDARG00000091609	0.8479	Kidney
ENSDARG00000002634	0.8035	Kidney
ENSDARG00000062467	0.8227	Kidney
ENSDARG00000032808	0.7523	Kidney
ENSDARG00000078318	0.5274	Kidney
ENSDARG00000018997	0.6366	Kidney
ENSDARG00000099771	0.4297	Kidney
ENSDARG00000045620	0.8732	Kidney
ENSDARG00000045618	0.5412	Kidney
ENSDARG00000057248	0.7319	Kidney
ENSDARG00000017985	0.5718	Kidney
ENSDARG00000099729	0.3052	Kidney
ENSDARG00000102339	0.7131	Kidney
ENSDARG00000089805	0.307	Kidney
ENSDARG00000078525	0.7783	Kidney
ENSDARG00000079626	0.8832	Kidney
ENSDARG00000057114	0.8866	Kidney
ENSDARG00000009026	0.8553	Kidney
ENSDARG00000014273	0.5914	Kidney
ENSDARG00000104795	0.8191	Kidney
ENSDARG00000056806	0.8279	Kidney
ENSDARG00000056797	0.706	Kidney
ENSDARG00000062341	0.7674	Kidney
ENSDARG00000056742	0.5586	Kidney
ENSDARG00000037576	0.6274	Kidney
ENSDARG00000070431	0.6021	Kidney
ENSDARG00000022690	0.6578	Kidney
ENSDARG00000056677	0.6606	Kidney
ENSDARG00000012903	0.8189	Kidney
ENSDARG00000003398	0.4147	Kidney
ENSDARG00000074867	0.6123	Kidney
ENSDARG00000109597	0.5584	Kidney
ENSDARG00000110922	0.4005	Kidney
ENSDARG00000039063	0.5237	Kidney
ENSDARG00000113383	nan	Kidney
ENSDARG00000078898	0.2363	Kidney
ENSDARG00000007534	0.7867	Kidney
ENSDARG00000077804	0.6967	Kidney
ENSDARG00000013881	0.8503	Kidney
ENSDARG00000079317	0.6668	Kidney
ENSDARG00000106258	0.7304	Kidney
ENSDARG00000078854	0.5506	Kidney
ENSDARG00000007356	0.158	Kidney
ENSDARG00000078599	0.2469	Kidney
ENSDARG00000017119	0.3801	Kidney
ENSDARG00000070412	0.5125	Kidney
ENSDARG00000034105	0.824	Kidney
ENSDARG00000062198	0.5571	Kidney
ENSDARG00000034817	0.1775	Kidney
ENSDARG00000056504	0.8705	Kidney
ENSDARG00000017591	0.3413	Kidney
ENSDARG00000017905	0.8097	Kidney
ENSDARG00000030514	0.1677	Kidney
ENSDARG00000056400	0.1094	Kidney
ENSDARG00000042937	0.7532	Kidney
ENSDARG00000092600	0.4355	Kidney
ENSDARG00000027355	0.1952	Kidney
ENSDARG00000092022	0.9094	Kidney
ENSDARG00000056381	0.3976	Kidney
ENSDARG00000056376	0.4756	Kidney
ENSDARG00000056369	0.5933	Kidney
ENSDARG00000011023	0.7332	Kidney
ENSDARG00000003046	0.7918	Kidney
ENSDARG00000016065	0.6088	Kidney
ENSDARG00000062132	0.8445	Kidney
ENSDARG00000115616	0.8534	Kidney
ENSDARG00000037545	0.6647	Kidney
ENSDARG00000062122	0.6081	Kidney
ENSDARG00000095111	0.8448	Kidney
ENSDARG00000008287	0.5859	Kidney
ENSDARG00000015495	0.4527	Kidney
ENSDARG00000062081	0.6044	Kidney
ENSDARG00000018178	0.4695	Kidney
ENSDARG00000093886	0.5944	Kidney
ENSDARG00000056163	0.6623	Kidney
ENSDARG00000079488	0.7098	Kidney
ENSDARG00000062055	0.3921	Kidney
ENSDARG00000074275	0.6748	Kidney
ENSDARG00000075330	0.1815	Kidney
ENSDARG00000006392	0.072	Kidney
ENSDARG00000073902	0.6567	Kidney
ENSDARG00000019945	0.5822	Kidney
ENSDARG00000086957	0.8403	Kidney
ENSDARG00000056151	0.7191	Kidney
ENSDARG00000061985	0.7128	Kidney
ENSDARG00000061981	0.3497	Kidney
ENSDARG00000003631	0.4412	Kidney
ENSDARG00000056133	0.8483	Kidney
ENSDARG00000070321	0.6186	Kidney
ENSDARG00000017744	0.8848	Kidney
ENSDARG00000070320	0.882	Kidney
ENSDARG00000061952	0.3711	Kidney
ENSDARG00000061936	0.3318	Kidney
ENSDARG00000006434	0.4237	Kidney
ENSDARG00000037484	0.352	Kidney
ENSDARG00000094729	0.7414	Kidney
ENSDARG00000037487	0.8536	Kidney
ENSDARG00000008068	0.484	Kidney
ENSDARG00000077648	0.4586	Kidney
ENSDARG00000019986	0.283	Kidney
ENSDARG00000080019	0.4356	Kidney
ENSDARG00000099995	0.6377	Kidney
ENSDARG00000070278	0.2502	Kidney
ENSDARG00000061830	0.2509	Kidney
ENSDARG00000041776	0.7546	Kidney
ENSDARG00000037455	0.6024	Kidney
ENSDARG00000093816	0.6035	Kidney
ENSDARG00000070266	0.7302	Kidney
ENSDARG00000037429	0.7233	Kidney
ENSDARG00000055874	0.6052	Kidney
ENSDARG00000055876	0.6515	Kidney
ENSDARG00000061786	0.7343	Kidney
ENSDARG00000094202	0.7851	Kidney
ENSDARG00000061459	0.3183	Kidney
ENSDARG00000037411	0.3909	Kidney
ENSDARG00000037410	0.7779	Kidney
ENSDARG00000037409	0.7674	Kidney
ENSDARG00000070173	0.4573	Kidney
ENSDARG00000052782	0.7941	Kidney
ENSDARG00000037406	0.5326	Kidney
ENSDARG00000034773	0.8073	Kidney
ENSDARG00000033273	0.5958	Kidney
ENSDARG00000055439	0.8259	Kidney
ENSDARG00000055443	0.747	Kidney
ENSDARG00000095593	0.2198	Kidney
ENSDARG00000037383	0.3109	Kidney
ENSDARG00000030759	0.6861	Kidney
ENSDARG00000079074	0.8429	Kidney
ENSDARG00000061504	0.3669	Kidney
ENSDARG00000000606	0.3634	Kidney
ENSDARG00000087224	0.5721	Kidney
ENSDARG00000052764	0.5158	Kidney
ENSDARG00000092275	0.5111	Kidney
ENSDARG00000055559	0.5987	Kidney
ENSDARG00000115778	0.6215	Kidney
ENSDARG00000026871	0.2955	Kidney
ENSDARG00000016470	0.1211	Kidney
ENSDARG00000091660	0.464	Kidney
ENSDARG00000038056	0.4216	Kidney
ENSDARG00000002406	0.7283	Kidney
ENSDARG00000034007	0.1511	Kidney
ENSDARG00000061143	0.746	Kidney
ENSDARG00000034896	0.3648	Kidney
ENSDARG00000116099	0.6921	Kidney
ENSDARG00000037378	0.4795	Kidney
ENSDARG00000012672	0.5856	Kidney
ENSDARG00000093064	0.8267	Kidney
ENSDARG00000061121	0.3146	Kidney
ENSDARG00000094677	0.278	Kidney
ENSDARG00000054799	0.4191	Kidney
ENSDARG00000116939	0.8948	Kidney
ENSDARG00000037350	0.5336	Kidney
ENSDARG00000022845	0.4658	Kidney
ENSDARG00000019838	0.8288	Kidney
ENSDARG00000005799	0.2369	Kidney
ENSDARG00000013505	0.2335	Kidney
ENSDARG00000055022	0.4127	Kidney
ENSDARG00000061451	0.2815	Kidney
ENSDARG00000070121	0.6911	Kidney
ENSDARG00000054680	0.5708	Kidney
ENSDARG00000092290	0.6539	Kidney
ENSDARG00000055099	0.2494	Kidney
ENSDARG00000070109	0.0506	Kidney
ENSDARG00000070098	0.8803	Kidney
ENSDARG00000094046	0.9114	Kidney
ENSDARG00000004246	0.9199	Kidney
ENSDARG00000031108	0.3726	Kidney
ENSDARG00000015266	0.4965	Kidney
ENSDARG00000035692	0.6186	Kidney
ENSDARG00000094885	0.4614	Kidney
ENSDARG00000090822	0.8024	Kidney
ENSDARG00000088202	0.6167	Kidney
ENSDARG00000086859	0.7906	Kidney
ENSDARG00000090118	0.7563	Kidney
ENSDARG00000061021	0.5678	Kidney
ENSDARG00000037309	0.8268	Kidney
ENSDARG00000054334	0.752	Kidney
ENSDARG00000060994	0.7291	Kidney
ENSDARG00000074776	0.5402	Kidney
ENSDARG00000074451	0.5949	Kidney
ENSDARG00000079434	0.8198	Kidney
ENSDARG00000031817	0.6392	Kidney
ENSDARG00000074812	0.7529	Kidney
ENSDARG00000070055	0.704	Kidney
ENSDARG00000070050	0.7678	Kidney
ENSDARG00000037286	0.3058	Kidney
ENSDARG00000037283	0.2295	Kidney
ENSDARG00000037281	0.79	Kidney
ENSDARG00000037278	0.7792	Kidney
ENSDARG00000094763	0.5296	Kidney
ENSDARG00000037276	0.6714	Kidney
ENSDARG00000013787	0.4543	Kidney
ENSDARG00000086790	0.7451	Kidney
ENSDARG00000006427	0.8161	Kidney
ENSDARG00000076499	0.2983	Kidney
ENSDARG00000037266	0.8789	Kidney
ENSDARG00000077157	0.8846	Kidney
ENSDARG00000037256	0.7391	Kidney
ENSDARG00000116236	0.9277	Kidney
ENSDARG00000069998	0.8053	Kidney
ENSDARG00000053995	0.8681	Kidney
ENSDARG00000021702	0.2777	Kidney
ENSDARG00000054031	0.4268	Kidney
ENSDARG00000037259	0.7277	Kidney
ENSDARG00000037260	0.7309	Kidney
ENSDARG00000037261	0.9031	Kidney
ENSDARG00000037262	0.3142	Kidney
ENSDARG00000077817	0.8468	Kidney
ENSDARG00000076928	0.8222	Kidney
ENSDARG00000009685	0.8414	Kidney
ENSDARG00000079377	0.7911	Kidney
ENSDARG00000091678	0.3414	Kidney
ENSDARG00000014790	0.6111	Kidney
ENSDARG00000019581	0.7377	Kidney
ENSDARG00000096665	0.3932	Kidney
ENSDARG00000005210	0.3419	Kidney
ENSDARG00000023330	0.6107	Kidney
ENSDARG00000096667	0.1562	Kidney
ENSDARG00000037245	0.6289	Kidney
ENSDARG00000096554	0.5111	Kidney
ENSDARG00000079266	0.8134	Kidney
ENSDARG00000023600	0.873	Kidney
ENSDARG00000033345	0.7953	Kidney
ENSDARG00000069989	0.7072	Kidney
ENSDARG00000095189	0.8874	Kidney
ENSDARG00000104096	0.843	Kidney
ENSDARG00000102639	0.8987	Kidney
ENSDARG00000006621	0.5301	Kidney
ENSDARG00000069996	0.9241	Kidney
ENSDARG00000100083	0.8938	Kidney
ENSDARG00000031632	0.4001	Kidney
ENSDARG00000101474	0.6754	Kidney
ENSDARG00000104710	0.6397	Kidney
ENSDARG00000089138	0.9257	Kidney
ENSDARG00000112052	0.9261	Kidney
ENSDARG00000089334	0.6418	Kidney
ENSDARG00000053456	0.7994	Kidney
ENSDARG00000053466	0.7849	Kidney
ENSDARG00000053463	0.7977	Kidney
ENSDARG00000037109	0.6094	Kidney
ENSDARG00000005739	0.5888	Kidney
ENSDARG00000053496	0.709	Kidney
ENSDARG00000053500	0.6378	Kidney
ENSDARG00000053502	0.7738	Kidney
ENSDARG00000035080	0.4549	Kidney
ENSDARG00000037100	0.4843	Kidney
ENSDARG00000069804	0.794	Kidney
ENSDARG00000078546	0.8372	Kidney
ENSDARG00000037099	0.2873	Kidney
ENSDARG00000060620	0.7981	Kidney
ENSDARG00000075858	0.6146	Kidney
ENSDARG00000069799	0.7717	Kidney
ENSDARG00000074117	0.6465	Kidney
ENSDARG00000092653	0.6875	Kidney
ENSDARG00000061732	0.5245	Kidney
ENSDARG00000095590	0.8623	Kidney
ENSDARG00000031202	0.8835	Kidney
ENSDARG00000037144	0.5973	Kidney
ENSDARG00000037177	0.753	Kidney
ENSDARG00000003866	0.8325	Kidney
ENSDARG00000037178	0.7747	Kidney
ENSDARG00000028982	0.0213	Kidney
ENSDARG00000055839	0.3391	Kidney
ENSDARG00000060477	0.6634	Kidney
ENSDARG00000091513	0.462	Kidney
ENSDARG00000026771	0.8537	Kidney
ENSDARG00000099758	0.8103	Kidney
ENSDARG00000093065	0.3808	Kidney
ENSDARG00000074302	0.8329	Kidney
ENSDARG00000003142	0.5461	Kidney
ENSDARG00000096668	0.5256	Kidney
ENSDARG00000042688	0.454	Kidney
ENSDARG00000060559	0.7532	Kidney
ENSDARG00000019715	0.6121	Kidney
ENSDARG00000017174	0.3604	Kidney
ENSDARG00000069946	0.5652	Kidney
ENSDARG00000074575	0.6181	Kidney
ENSDARG00000069951	0.7842	Kidney
ENSDARG00000069953	0.4974	Kidney
ENSDARG00000078902	0.2503	Kidney
ENSDARG00000039616	0.5621	Kidney
ENSDARG00000018611	0.3458	Kidney
ENSDARG00000053269	0.7231	Kidney
ENSDARG00000039615	0.7369	Kidney
ENSDARG00000060501	0.794	Kidney
ENSDARG00000039613	0.5699	Kidney
ENSDARG00000029751	0.6269	Kidney
ENSDARG00000027572	0.4191	Kidney
ENSDARG00000078733	0.6347	Kidney
ENSDARG00000058231	0.6945	Kidney
ENSDARG00000053248	0.6073	Kidney
ENSDARG00000012896	0.561	Kidney
ENSDARG00000100996	0.6589	Kidney
ENSDARG00000053241	0.6048	Kidney
ENSDARG00000069834	0.8047	Kidney
ENSDARG00000027826	0.7985	Kidney
ENSDARG00000079455	0.8639	Kidney
ENSDARG00000078810	0.8182	Kidney
ENSDARG00000060716	0.6631	Kidney
ENSDARG00000074815	0.5593	Kidney
ENSDARG00000033380	0.4997	Kidney
ENSDARG00000051975	0.3949	Kidney
ENSDARG00000079280	0.4755	Kidney
ENSDARG00000053586	0.2351	Kidney
ENSDARG00000002190	0.3515	Kidney
ENSDARG00000053580	0.7622	Kidney
ENSDARG00000003701	0.4602	Kidney
ENSDARG00000079350	0.6715	Kidney
ENSDARG00000012763	0.449	Kidney
ENSDARG00000013023	0.6778	Kidney
ENSDARG00000022971	0.7077	Kidney
ENSDARG00000032056	0.9123	Kidney
ENSDARG00000074860	0.3422	Kidney
ENSDARG00000053542	0.3999	Kidney
ENSDARG00000094556	0.7353	Kidney
ENSDARG00000053535	0.7334	Kidney
ENSDARG00000015312	0.654	Kidney
ENSDARG00000015506	0.4817	Kidney
ENSDARG00000013006	0.574	Kidney
ENSDARG00000058287	0.5453	Kidney
ENSDARG00000069910	0.7659	Kidney
ENSDARG00000109513	0.5623	Kidney
ENSDARG00000092693	0.8146	Kidney
ENSDARG00000095934	0.7956	Kidney
ENSDARG00000079191	0.8403	Kidney
ENSDARG00000105033	0.838	Kidney
ENSDARG00000102858	0.8444	Kidney
ENSDARG00000075798	0.809	Kidney
ENSDARG00000037018	0.5016	Kidney
ENSDARG00000074677	0.8082	Kidney
ENSDARG00000094485	0.7077	Kidney
ENSDARG00000060397	0.6463	Kidney
ENSDARG00000094648	0.7603	Kidney
ENSDARG00000027199	0.5212	Kidney
ENSDARG00000115856	0.7326	Kidney
ENSDARG00000060383	0.8631	Kidney
ENSDARG00000037002	0.8347	Kidney
ENSDARG00000076171	0.846	Kidney
ENSDARG00000113986	0.8915	Kidney
ENSDARG00000036995	0.6698	Kidney
ENSDARG00000069737	0.1055	Kidney
ENSDARG00000095555	0.7491	Kidney
ENSDARG00000011876	0.7204	Kidney
ENSDARG00000078789	0.7896	Kidney
ENSDARG00000036755	0.5995	Kidney
ENSDARG00000078326	0.4981	Kidney
ENSDARG00000102082	0.2004	Kidney
ENSDARG00000034093	0.6189	Kidney
ENSDARG00000102787	0.5171	Kidney
ENSDARG00000074501	0.3696	Kidney
ENSDARG00000090416	0.7897	Kidney
ENSDARG00000074989	0.8374	Kidney
ENSDARG00000076343	0.619	Kidney
ENSDARG00000077519	0.8722	Kidney
ENSDARG00000040048	0.6423	Kidney
ENSDARG00000057303	0.8754	Kidney
ENSDARG00000113575	0.5847	Kidney
ENSDARG00000029722	0.1288	Kidney
ENSDARG00000008305	0.2064	Kidney
ENSDARG00000007477	0.5969	Kidney
ENSDARG00000053106	0.2837	Kidney
ENSDARG00000012016	0.6048	Kidney
ENSDARG00000011066	0.7172	Kidney
ENSDARG00000004621	0.1488	Kidney
ENSDARG00000075098	0.4288	Kidney
ENSDARG00000053222	0.3372	Kidney
ENSDARG00000089976	0.4578	Kidney
ENSDARG00000069640	0.4702	Kidney
ENSDARG00000104657	0.8618	Kidney
ENSDARG00000005479	0.6357	Kidney
ENSDARG00000036990	0.7216	Kidney
ENSDARG00000007387	0.5365	Kidney
ENSDARG00000024828	0.7009	Kidney
ENSDARG00000070162	0.8422	Kidney
ENSDARG00000104907	0.0301	Kidney
ENSDARG00000079183	0.0419	Kidney
ENSDARG00000104437	0.6998	Kidney
ENSDARG00000103145	0.8618	Kidney
ENSDARG00000069701	0.7542	Kidney
ENSDARG00000020857	0.7756	Kidney
ENSDARG00000093120	0.4802	Kidney
ENSDARG00000074662	0.5771	Kidney
ENSDARG00000076585	0.5854	Kidney
ENSDARG00000079631	0.7822	Kidney
ENSDARG00000018587	0.383	Kidney
ENSDARG00000078182	0.8953	Kidney
ENSDARG00000095065	0.8005	Kidney
ENSDARG00000109438	0.8593	Kidney
ENSDARG00000074610	nan	Kidney
ENSDARG00000069707	0.8158	Kidney
ENSDARG00000078251	0.1887	Kidney
ENSDARG00000008457	0.754	Kidney
ENSDARG00000031435	0.775	Kidney
ENSDARG00000077874	0.8285	Kidney
ENSDARG00000069710	0.9183	Kidney
ENSDARG00000079552	0.3142	Kidney
ENSDARG00000087333	0.8571	Kidney
ENSDARG00000009315	0.2233	Kidney
ENSDARG00000030368	0.2263	Kidney
ENSDARG00000052899	0.8103	Kidney
ENSDARG00000052900	0.8105	Kidney
ENSDARG00000052895	0.7644	Kidney
ENSDARG00000074600	0.8614	Kidney
ENSDARG00000075521	0.8367	Kidney
ENSDARG00000007941	0.0872	Kidney
ENSDARG00000095651	0.0422	Kidney
ENSDARG00000069669	0.5473	Kidney
ENSDARG00000033604	0.6978	Kidney
ENSDARG00000060236	0.8458	Kidney
ENSDARG00000036774	0.517	Kidney
ENSDARG00000052866	0.4082	Kidney
ENSDARG00000093237	0.7702	Kidney
ENSDARG00000008706	0.421	Kidney
ENSDARG00000078108	0.6694	Kidney
ENSDARG00000075639	0.714	Kidney
ENSDARG00000078016	0.396	Kidney
ENSDARG00000092551	0.8644	Kidney
ENSDARG00000075194	0.4965	Kidney
ENSDARG00000060252	0.7787	Kidney
ENSDARG00000078908	0.3434	Kidney
ENSDARG00000036965	0.6996	Kidney
ENSDARG00000036967	0.746	Kidney
ENSDARG00000060264	0.4682	Kidney
ENSDARG00000024101	0.5019	Kidney
ENSDARG00000024785	0.7652	Kidney
ENSDARG00000087061	0.6631	Kidney
ENSDARG00000052713	0.7974	Kidney
ENSDARG00000052712	0.5721	Kidney
ENSDARG00000052703	0.3554	Kidney
ENSDARG00000052700	0.7979	Kidney
ENSDARG00000052696	0.7975	Kidney
ENSDARG00000075112	0.7492	Kidney
ENSDARG00000029898	0.7896	Kidney
ENSDARG00000092730	0.8862	Kidney
ENSDARG00000078622	0.8459	Kidney
ENSDARG00000074132	0.7398	Kidney
ENSDARG00000075598	0.902	Kidney
ENSDARG00000094910	0.7795	Kidney
ENSDARG00000074476	0.6548	Kidney
ENSDARG00000087178	0.8528	Kidney
ENSDARG00000095949	0.8264	Kidney
ENSDARG00000076277	0.9248	Kidney
ENSDARG00000075916	0.618	Kidney
ENSDARG00000078558	0.1739	Kidney
ENSDARG00000052019	0.8389	Kidney
ENSDARG00000101106	0.8918	Kidney
ENSDARG00000103871	0.3549	Kidney
ENSDARG00000089345	0.394	Kidney
ENSDARG00000099025	0.3951	Kidney
ENSDARG00000098805	0.7552	Kidney
ENSDARG00000052016	0.6203	Kidney
ENSDARG00000059682	0.6471	Kidney
ENSDARG00000078233	0.5985	Kidney
ENSDARG00000104759	0.8305	Kidney
ENSDARG00000075179	0.8394	Kidney
ENSDARG00000104249	0.7808	Kidney
ENSDARG00000111029	0.4558	Kidney
ENSDARG00000105108	0.656	Kidney
ENSDARG00000112081	0.4218	Kidney
ENSDARG00000109574	0.7647	Kidney
ENSDARG00000115729	0.8717	Kidney
ENSDARG00000116661	0.719	Kidney
ENSDARG00000111422	0.8804	Kidney
ENSDARG00000111051	0.7085	Kidney
ENSDARG00000112750	0.535	Kidney
ENSDARG00000113452	0.8081	Kidney
ENSDARG00000069116	0.597	Kidney
ENSDARG00000069114	0.7213	Kidney
ENSDARG00000014803	0.8385	Kidney
ENSDARG00000016793	0.8394	Kidney
ENSDARG00000052012	0.4587	Kidney
ENSDARG00000016263	0.572	Kidney
ENSDARG00000007786	0.3972	Kidney
ENSDARG00000009472	0.3441	Kidney
ENSDARG00000037748	0.1239	Kidney
ENSDARG00000002840	0.4004	Kidney
ENSDARG00000079632	0.473	Kidney
ENSDARG00000016994	0.4744	Kidney
ENSDARG00000029718	0.8335	Kidney
ENSDARG00000051993	0.73	Kidney
ENSDARG00000092459	0.8984	Kidney
ENSDARG00000094678	0.3895	Kidney
ENSDARG00000051989	0.7859	Kidney
ENSDARG00000095407	0.6018	Kidney
ENSDARG00000051986	0.7008	Kidney
ENSDARG00000051981	0.8778	Kidney
ENSDARG00000059653	0.6811	Kidney
ENSDARG00000016835	0.65	Kidney
ENSDARG00000094133	0.4988	Kidney
ENSDARG00000093997	0.709	Kidney
ENSDARG00000093289	0.5945	Kidney
ENSDARG00000078659	0.6861	Kidney
ENSDARG00000093954	0.5245	Kidney
ENSDARG00000031836	0.563	Kidney
ENSDARG00000105005	0.7974	Kidney
ENSDARG00000030972	0.142	Kidney
ENSDARG00000051970	0.6328	Kidney
ENSDARG00000019778	0.5168	Kidney
ENSDARG00000051965	0.7527	Kidney
ENSDARG00000087426	0.7254	Kidney
ENSDARG00000069559	0.3991	Kidney
ENSDARG00000093347	0.8544	Kidney
ENSDARG00000069566	0.8126	Kidney
ENSDARG00000006588	0.7934	Kidney
ENSDARG00000006225	0.2801	Kidney
ENSDARG00000052766	0.1937	Kidney
ENSDARG00000095463	0.227	Kidney
ENSDARG00000069632	0.3158	Kidney
ENSDARG00000025518	0.8251	Kidney
ENSDARG00000105481	0.5927	Kidney
ENSDARG00000092240	0.5825	Kidney
ENSDARG00000030376	0.7898	Kidney
ENSDARG00000069619	0.7623	Kidney
ENSDARG00000030656	0.8505	Kidney
ENSDARG00000114294	0.7943	Kidney
ENSDARG00000032340	0.3912	Kidney
ENSDARG00000026068	0.6567	Kidney
ENSDARG00000002285	0.8074	Kidney
ENSDARG00000069595	0.6357	Kidney
ENSDARG00000060187	0.1428	Kidney
ENSDARG00000060184	0.348	Kidney
ENSDARG00000008279	0.7932	Kidney
ENSDARG00000010773	0.1098	Kidney
ENSDARG00000025233	0.175	Kidney
ENSDARG00000016548	0.1084	Kidney
ENSDARG00000073848	0.6777	Kidney
ENSDARG00000052677	0.4786	Kidney
ENSDARG00000008131	0.2323	Kidney
ENSDARG00000053340	0.4501	Kidney
ENSDARG00000008413	0.3448	Kidney
ENSDARG00000029133	0.2844	Kidney
ENSDARG00000075859	0.5575	Kidney
ENSDARG00000070858	0.7928	Kidney
ENSDARG00000036658	0.8131	Kidney
ENSDARG00000036650	0.5631	Kidney
ENSDARG00000036645	0.7286	Kidney
ENSDARG00000036637	0.5589	Kidney
ENSDARG00000036636	0.8367	Kidney
ENSDARG00000052641	0.2268	Kidney
ENSDARG00000052624	0.2146	Kidney
ENSDARG00000094160	0.9023	Kidney
ENSDARG00000036549	0.6988	Kidney
ENSDARG00000036546	0.5193	Kidney
ENSDARG00000036545	0.9093	Kidney
ENSDARG00000036542	0.626	Kidney
ENSDARG00000089853	0.6121	Kidney
ENSDARG00000000086	0.5039	Kidney
ENSDARG00000026902	0.4693	Kidney
ENSDARG00000036592	0.8752	Kidney
ENSDARG00000001470	0.5121	Kidney
ENSDARG00000069471	0.4053	Kidney
ENSDARG00000036588	0.2155	Kidney
ENSDARG00000036587	0.2399	Kidney
ENSDARG00000043271	0.5902	Kidney
ENSDARG00000036687	0.4092	Kidney
ENSDARG00000069450	0.7795	Kidney
ENSDARG00000015076	0.7309	Kidney
ENSDARG00000015559	0.7763	Kidney
ENSDARG00000076773	0.5986	Kidney
ENSDARG00000007734	0.3842	Kidney
ENSDARG00000060148	0.8429	Kidney
ENSDARG00000069438	0.6703	Kidney
ENSDARG00000069435	0.3376	Kidney
ENSDARG00000103535	0.7293	Kidney
ENSDARG00000112034	0.8048	Kidney
ENSDARG00000096191	0.0939	Kidney
ENSDARG00000075045	0.6487	Kidney
ENSDARG00000096031	0.7136	Kidney
ENSDARG00000036008	0.5376	Kidney
ENSDARG00000008886	0.33	Kidney
ENSDARG00000094465	0.697	Kidney
ENSDARG00000052468	0.2053	Kidney
ENSDARG00000018325	0.3951	Kidney
ENSDARG00000096003	0.5569	Kidney
ENSDARG00000052480	0.4943	Kidney
ENSDARG00000022891	0.6741	Kidney
ENSDARG00000005314	0.7384	Kidney
ENSDARG00000036479	0.8172	Kidney
ENSDARG00000092919	0.6646	Kidney
ENSDARG00000074052	0.7421	Kidney
ENSDARG00000074136	0.8522	Kidney
ENSDARG00000075389	0.5672	Kidney
ENSDARG00000069415	0.8435	Kidney
ENSDARG00000012574	0.3917	Kidney
ENSDARG00000052512	0.3812	Kidney
ENSDARG00000079501	0.6754	Kidney
ENSDARG00000031894	0.2488	Kidney
ENSDARG00000030765	0.6209	Kidney
ENSDARG00000026548	0.7221	Kidney
ENSDARG00000052520	0.5316	Kidney
[truncated: 360 more rows]

## Sheet: Table S8
Table S8. Details of datasets used in this work.
Sample_ID	Sequencing_platform	Type	Data ID	Datasize	Results link
HCC78 cell line	ONT R941	WGS	SAMN40722953	26210095609	https://doi.org/10.6084/m9.figshare.26419729
HCC78 cell line	ONT R941	WGA	SAMN40723144	28647820618
Kidney Marrow(wt1)	ONT R1041	WGS	SAMN40723200	19263857479	https://doi.org/10.6084/m9.figshare.26419798
Kidney Marrow (wt2)	ONT R1041	WGS	SAMN40723274	13901506685
Kidney Marrow with Blood	ONT R941	WGS	SAMN40723157	9938807978	https://doi.org/10.6084/m9.figshare.26419759
Kidney Marrow without Blood	ONT R941	WGS	SAMN40723160	8461091719
HG002 datasets	PacBio HiFi	WGS	*reads.default.bam	117973192666	https://doi.org/10.6084/m9.figshare.26419699
HG002 datasets	ONT duplex	WGS	*splitduplex_pass.fastq	75649414608
*: the human H002 datasets are available at the https://humanpangenome.org/data.

## Sheet: Table S9
Table S9. The statics of data used for baseline building.
file	Yield (bp)	N50	Q20(%)	Q30(%)	GC(%)
500Mb.fq	259752878	34888	99.19	97.64	40.73
1Gb.fq	520316111	34897	99.21	97.69	40.63
2Gb.fq	1039528556	35001	99.21	97.69	40.66
5Gb.fq	2612938531	35217	99.22	97.69	40.64
10Gb.fq	5225617135	35222	99.21	97.7	40.63
20Gb.fq	10446945869	35242	99.21	97.7	40.63
50Gb.fq	26146697512	35253	99.21	97.68	40.62

## Sheet: Table S10
Table S10. Time usage of different functions for various data sizes.
Coverage	Estimate	Observe (read)	Observe (aligned BAM)	GC bias
500MB	00:00:13	00:02:28	00:00:33	00:02:01
1GB	00:00:16	00:03:45	00:01:07	00:02:56
2GB	00:00:25	00:06:08	00:02:07	00:04:12
5GB	00:00:54	00:12:47	00:05:16	00:07:41
10GB	00:01:36	00:24:46	00:10:36	00:12:54
20GB	00:03:01	00:48:47	00:21:08	00:20:41
50GB	00:08:06	01:55:49	00:48:04	00:41:57

[truncated: 1 more sheets: Table S11]
